# Supplementary material for: Altered transcription factor targeting is associated with differential peripheral blood mononuclear cell proportions in sarcoidosis
Source: Front Immunol. 2022 Oct 13;13:848759. doi: 10.3389/fimmu.2022.848759 (PMC9608777; doi:10.3389/fimmu.2022.848759)
Supplement: Supplementary Table 1 — Cohort metadata. (A) Table outlining individual characteristics of sarcoidosis cases and controls from ACCESS cohort. (B) Table outlining publicly available individual characteristics of Caucasian subjects identified in the GSE19314 cohort (UCSF cohort). (C) Table outlining individual characteristics of sarcoidosis cases from the University of Illinois at Chicago Bernie Mac Sarcoidosis Translational Advanced Research Center (UIC STAR) Cohort. [file DataSheet_1.xlsx]

## Sheet: Table S1A
Cohort	Sample	Disease	RIN	Batch	Pair	Gender	Age Group	Race/Ethnicity	Smoking History (Ever Smoker)	Smoking History (Active Smoker)	Treatment at Sample Collection	Positive Biopsy Site	Scadding	Definitive Pulmonary	Definitive Extrapulmonary	Sites of Extrapulmonary Definitive	Pulmonary and Extrathoracic Definitive	Baseline FEV1 Absolute	Predicted FEV1 Absolute	Baseline Percent Predicted FEV1	Baseline FVC Absolute	Predicted FVC Absolute	Baseline Percent Predicted FVC	Baseline FEV1 to FVC Ratio
ACCESS	Control4	Control	6.7	2	4	Male	3	Caucasian	Positive	No	NA	NA	NA	NA	NA	NA	NA	NA	NA	NA	NA	NA	NA	NA
ACCESS	Control8	Control	9.7	3	8	Female	2	Caucasian	Negative	NA	NA	NA	NA	NA	NA	NA	NA	NA	NA	NA	NA	NA	NA	NA
ACCESS	Control12	Control	7.6	3	12	Female	3	Caucasian	Negative	NA	NA	NA	NA	NA	NA	NA	NA	NA	NA	NA	NA	NA	NA	NA
ACCESS	Control13	Control	9	3	13	Male	3	Caucasian	Positive	No	NA	NA	NA	NA	NA	NA	NA	NA	NA	NA	NA	NA	NA	NA
ACCESS	Control15	Control	8.3	3	15	Female	2	Caucasian	Negative	NA	NA	NA	NA	NA	NA	NA	NA	NA	NA	NA	NA	NA	NA	NA
ACCESS	Control17	Control	8.5	4	17	Female	2	Caucasian	Positive	Yes	NA	NA	NA	NA	NA	NA	NA	NA	NA	NA	NA	NA	NA	NA
ACCESS	Control18	Control	9	4	18	Female	2	Caucasian	Negative	NA	NA	NA	NA	NA	NA	NA	NA	NA	NA	NA	NA	NA	NA	NA
ACCESS	Control21	Control	8.9	4	21	Female	3	Caucasian	Negative	NA	NA	NA	NA	NA	NA	NA	NA	NA	NA	NA	NA	NA	NA	NA
ACCESS	Control22	Control	8.7	4	22	Female	4	Caucasian	Positive	No	NA	NA	NA	NA	NA	NA	NA	NA	NA	NA	NA	NA	NA	NA
ACCESS	Control23	Control	8.8	4	23	Female	2	Caucasian	Positive	No	NA	NA	NA	NA	NA	NA	NA	NA	NA	NA	NA	NA	NA	NA
ACCESS	Control25	Control	7.6	1	25	Male	2	Caucasian	Positive	Yes	NA	NA	NA	NA	NA	NA	NA	NA	NA	NA	NA	NA	NA	NA
ACCESS	Control27	Control	8	2	27	Male	1	Caucasian	Positive	Yes	NA	NA	NA	NA	NA	NA	NA	NA	NA	NA	NA	NA	NA	NA
ACCESS	Control28	Control	7.7	2	28	Male	3	Caucasian	Positive	Yes	NA	NA	NA	NA	NA	NA	NA	NA	NA	NA	NA	NA	NA	NA
ACCESS	Control29	Control	6.4	2	29	Female	4	Caucasian	Positive	No	NA	NA	NA	NA	NA	NA	NA	NA	NA	NA	NA	NA	NA	NA
ACCESS	Sarcoidosis4	Sarcoidosis	9.7	2	4	Male	3	Caucasian	Negative	NA	None_Reported	Mediastinal_Hilar_LN	1	Yes	No	No	No	3.35	3.98	84.07	5.46	5.05	108.13	61.36
ACCESS	Sarcoidosis8	Sarcoidosis	9.7	3	8	Female	2	Caucasian	Positive	No	None_Reported	Lung	2	Yes	No	No	No	3.27	3.23	101.32	3.41	3.91	87.11	95.89
ACCESS	Sarcoidosis12	Sarcoidosis	6.5	3	12	Female	3	Caucasian	Negative	NA	None_Reported	Lung	2	Yes	Yes	Skin (w/Erythema Nodosum)	Yes	2.56	2.86	89.46	3.14	3.56	88.28	81.53
ACCESS	Sarcoidosis13	Sarcoidosis	7.4	3	13	Male	3	Caucasian	Positive	Yes	None_Reported	Lung	0	Yes	No	No	No	4.23	4.52	93.56	5.63	5.74	98	75.13
ACCESS	Sarcoidosis15	Sarcoidosis	8.9	1	15	Female	3	Caucasian	Negative	NA	None_Reported	Lung	3	Yes	Yes	Skin (w/Erythema Nodosum), Liver	Yes	3.56	3.38	105.34	4.12	4.21	97.8	86.41
ACCESS	Sarcoidosis17	Sarcoidosis	8.2	2	17	Female	2	Caucasian	Positive	No	None_Reported	Mediastinal_Hilar_LN	1	Yes	Yes	Neurologic	Yes	3.77	3.17	118.9	4.47	3.77	118.61	84.34
ACCESS	Sarcoidosis18	Sarcoidosis	6.5	2	18	Female	3	Caucasian	Negative	NA	None_Reported	Liver	0	No	Yes	Liver	No	3.23	2.82	114.7	4.32	3.49	123.9	74.77
ACCESS	Sarcoidosis21	Sarcoidosis	9.4	2	21	Female	3	Caucasian	Positive	No	None_Reported	Lung	2	Yes	No	No	No	2.19	3.16	69.22	2.91	3.99	72.93	75.26
ACCESS	Sarcoidosis22	Sarcoidosis	6.8	2	22	Female	5	Caucasian	Positive	No	None_Reported	Mediastinal_Hilar_LN	1	Yes	Yes	Ocular	Yes	2.07	2.46	84.1	2.64	3.18	82.93	78.41
ACCESS	Sarcoidosis23	Sarcoidosis	9.1	2	23	Female	2	Caucasian	Positive	No	None_Reported	Extrathoracic_LN	0	No	Yes	Lymph	No	3.36	3.29	101.98	4.72	3.99	118.38	71.19
ACCESS	Sarcoidosis25	Sarcoidosis	8.3	3	25	Male	1	Caucasian	Negative	NA	None_Reported	Mediastinal_Hilar_LN	1	Yes	No	No	No	3.71	4.11	90.16	4.7	5	94.01	78.94
ACCESS	Sarcoidosis27	Sarcoidosis	7.7	3	27	Male	1	Caucasian	Positive	Yes	None_Reported	Skin	1	Yes	Yes	Skin	Yes	5.08	4.5	112.87	6.64	5.49	120.86	76.51
ACCESS	Sarcoidosis28	Sarcoidosis	8.3	3	28	Male	4	Caucasian	Positive	Yes	None_Reported	Mediastinal_Hilar_LN	3	Yes	No	No	No	3.55	3.48	102.06	4.41	4.5	97.91	80.5
ACCESS	Sarcoidosis29	Sarcoidosis	9	3	29	Female	4	Caucasian	Negative	NA	None_Reported	Mediastinal_Hilar_LN	1	Yes	No	No	No	2.59	2.93	88.46	3.72	3.71	100.37	69.62

## Sheet: Table S1B
Cohort	Sample ID	Disease	UCSF Oregon ID	Batch	Gender	Age in Years	Age Group	Race/Ethnicity	Lung Function
UCSF	ControlS001	Control	GSM479958	2	Male	42	3	Caucasian	NA
UCSF	ControlS010	Control	GSM479976	3	Female	62	5	Caucasian	NA
UCSF	ControlS011	Control	GSM479936	1	Female	61	5	Caucasian	NA
UCSF	ControlS013	Control	GSM479975	3	Female	57	4	Caucasian	NA
UCSF	ControlS017	Control	GSM479967	3	Female	43	3	Caucasian	NA
UCSF	ControlS019	Control	GSM479966	3	Female	55	4	Caucasian	NA
UCSF	ControlS020	Control	GSM479922	1	Female	43	3	Caucasian	NA
UCSF	ControlS027	Control	GSM479928	1	Female	55	4	Caucasian	NA
UCSF	ControlS03	Control	GSM479947	2	Female	53	4	Caucasian	NA
UCSF	ControlS030	Control	GSM479940	1	Male	59	4	Caucasian	NA
UCSF	ControlS031	Control	GSM479939	1	Male	45	3	Caucasian	NA
UCSF	ControlS033	Control	GSM479948	2	Male	55	4	Caucasian	NA
UCSF	ControlS034	Control	GSM479954	2	Female	70	5	Caucasian	NA
UCSF	ControlS035	Control	GSM479970	3	Female	60	5	Caucasian	NA
UCSF	ControlS036	Control	GSM479937	1	Female	56	4	Caucasian	NA
UCSF	ControlS038	Control	GSM479941	2	Female	34	2	Caucasian	NA
UCSF	Sarcoidosis1000	Sarcoidosis	GSM479962	2	Female	56	4	Caucasian	High
UCSF	Sarcoidosis1021	Sarcoidosis	GSM479963	3	Female	57	4	Caucasian	High
UCSF	Sarcoidosis1035	Sarcoidosis	GSM479965	3	Female	60	5	Caucasian	High
UCSF	Sarcoidosis1039	Sarcoidosis	GSM479952	2	Female	62	5	Caucasian	High
UCSF	Sarcoidosis1040	Sarcoidosis	GSM479956	2	Male	40	3	Caucasian	Low
UCSF	Sarcoidosis1074	Sarcoidosis	GSM479946	2	Male	63	5	Caucasian	Low
UCSF	Sarcoidosis1078	Sarcoidosis	GSM479973	3	Female	35	2	Caucasian	High
UCSF	Sarcoidosis1098	Sarcoidosis	GSM479974	3	Male	67	5	Caucasian	Low
UCSF	Sarcoidosis1107	Sarcoidosis	GSM479957	2	Female	41	3	Caucasian	Low
UCSF	Sarcoidosis1113	Sarcoidosis	GSM479943	2	Female	47	3	Caucasian	High
UCSF	Sarcoidosis1164	Sarcoidosis	GSM479933	1	Male	66	5	Caucasian	Low
UCSF	Sarcoidosis1196	Sarcoidosis	GSM479924	1	Female	53	4	Caucasian	Low
UCSF	Sarcoidosis1222	Sarcoidosis	GSM479932	1	Female	46	3	Caucasian	High
UCSF	Sarcoidosis1226	Sarcoidosis	GSM479935	1	Female	37	2	Caucasian	High
UCSF	Sarcoidosis1235	Sarcoidosis	GSM479945	2	Female	73	5	Caucasian	High
UCSF	Sarcoidosis1237	Sarcoidosis	GSM479927	1	Female	57	4	Caucasian	Low
UCSF	Sarcoidosis1243	Sarcoidosis	GSM479949	2	Female	37	2	Caucasian	Low
UCSF	Sarcoidosis1245	Sarcoidosis	GSM479920	1	Female	66	5	Caucasian	Low
UCSF	Sarcoidosis1259	Sarcoidosis	GSM479964	3	Female	53	4	Caucasian	High
UCSF	Sarcoidosis1274	Sarcoidosis	GSM479953	2	Female	53	4	Caucasian	High
UCSF	Sarcoidosis1299	Sarcoidosis	GSM479931	1	Male	43	3	Caucasian	Low
UCSF	Sarcoidosis545	Sarcoidosis	GSM479969	3	Female	53	4	Caucasian	Low
UCSF	Sarcoidosis774	Sarcoidosis	GSM479980	3	Male	51	4	Caucasian	Low
UCSF	Sarcoidosis890	Sarcoidosis	GSM479971	3	Male	51	4	Caucasian	High
UCSF	Sarcoidosis897	Sarcoidosis	GSM479977	3	Female	58	4	Caucasian	Low
UCSF	Sarcoidosis901	Sarcoidosis	GSM479944	2	Male	32	2	Caucasian	Low
UCSF	Sarcoidosis908	Sarcoidosis	GSM479979	3	Male	63	5	Caucasian	High
UCSF	Sarcoidosis917	Sarcoidosis	GSM479960	2	Male	56	4	Caucasian	Low
UCSF	Sarcoidosis93	Sarcoidosis	GSM479972	3	Male	54	4	Caucasian	Low
UCSF	Sarcoidosis942	Sarcoidosis	GSM479959	2	Male	44	3	Caucasian	High
UCSF	Sarcoidosis998	Sarcoidosis	GSM479942	2	Male	60	5	Caucasian	Low

## Sheet: Table S1C
Cohort	Sample ID	Disease	Batch	Gender	Age Group	Race/Ethnicity	Smoking Status	Disease Duration (A = 0-3, B= 3-6, C= 6-12, D > 12 years)	Sarcoidosis Severity	Treatment	Percent Predicted FEV1	Percent Predicted FVC2	FEV1 to FVC Ratio	PBMC Total (kcells/µl)	Absolute Monocytes (kcells/µl)	Monocyte Percent of PBMC	Absolute CD4+ T-cells (cells/µl)	CD4+ T-cell Percent of PBMC	Lymphopenia (< 30.40%)
UIC STAR	UIC1	Sarcoidosis	1	F	3	Caucasian	Former	B	Severe	Yes	87.12	111.41	64.85	1.8	0.9	50	297	16.5	Yes
UIC STAR	UIC2	Sarcoidosis	1	M	3	African_American	Former	B	NonSevere	Yes	116.15	115.76	82.33	1.8	0.3	16.6667	601	33.3889	No
UIC STAR	UIC3	Sarcoidosis	1	F	4	African_American	Former	D	Severe	Yes	105.34	105.05	82.61	1.6	0.6	37.5	492	30.75	No
UIC STAR	UIC4	Sarcoidosis	1	M	5	Caucasian	Never	D	Severe	Yes	52	55	66	1.6	0.5	31.25	320	20	Yes
UIC STAR	UIC5	Sarcoidosis	1	F	4	African_American	Former	B	Severe	Yes	84.09	90.97	74.44	2.6	0.9	34.6154	540	20.7692	Yes
UIC STAR	UIC6	Sarcoidosis	1	F	4	African_American	Former	C	Severe	Yes	102.62	108.9	75	4.6	0.7	15.2174	1450	31.5217	No
UIC STAR	UIC7	Sarcoidosis	1	F	3	African_American	Never	D	NonSevere	No	84.21	87.69	78.48	3.1	0.4	12.9032	1276	41.1613	No
UIC STAR	UIC8	Sarcoidosis	1	M	4	African_American	Former	C	Severe	Yes	80.91	97.4	67.29	2.1	0.7	33.3333	1089	51.8571	No
UIC STAR	UIC9	Sarcoidosis	1	M	3	Caucasian	Former	B	Severe	Yes	51	68	58.25	1.2	0.6	50	117	9.75	Yes
UIC STAR	UIC10	Sarcoidosis	1	M	4	African_American	Never	B	NonSevere	Yes	96.94	97.01	80.6	1.6	0.8	50	189	11.8125	Yes
UIC STAR	UIC11	Sarcoidosis	1	F	4	Caucasian	Former	A	NonSevere	Yes	72.41	82.72	72.11	3.5	0.9	25.7143	1358	38.8	No
UIC STAR	UIC12	Sarcoidosis	1	F	5	African_American	Never	D	Severe	Yes	68.45	76.76	69.9	1.9	0.4	21.0526	773	40.6842	No
UIC STAR	UIC13	Sarcoidosis	1	M	3	Caucasian	Current	A	NonSevere	Yes	124.3	128.67	78.84	2.3	0.4	17.3913	952	41.3913	No
UIC STAR	UIC14	Sarcoidosis	1	M	4	Caucasian	Former	C	NonSevere	No	93.39	99.5	75.7	2.33	0.55	23.6052	715	30.6867	No
UIC STAR	UIC15	Sarcoidosis	1	M	3	African_American	Never	C	Severe	Yes	95.45	118.25	66.01	1.3	0.4	30.7692	386	29.6923	Yes
UIC STAR	UIC16	Sarcoidosis	1	M	3	African_American	Current	C	Severe	No	45.98	92.69	40.48	2	0.5	25	534	26.7	Yes
UIC STAR	UIC17	Sarcoidosis	1	F	5	Caucasian	Never	C	NonSevere	Yes	84.95	80.47	83.59	2.6	0.9	34.6154	544	20.9231	Yes
UIC STAR	UIC18	Sarcoidosis	1	M	2	African_American	Former	A	Severe	Yes	56.76	56.31	84.12	2.4	0.7	29.1667	408	17	Yes
UIC STAR	UIC19	Sarcoidosis	1	M	4	Caucasian	Former	C	Severe	Yes	83	96	65	1.4	0.5	35.7143	230	16.4286	Yes
UIC STAR	UIC20	Sarcoidosis	1	M	5	African_American	Former	C	NonSevere	No	100.32	111.97	71.81	1.7	0.6	35.2941	496	29.1765	Yes
UIC STAR	UIC21	Sarcoidosis	1	F	5	African_American	Former	D	Severe	Yes	57.77	58.94	77.18	1.6	0.6	37.5	239	14.9375	Yes
UIC STAR	UIC22	Sarcoidosis	1	F	4	African_American	Never	C	NonSevere	Yes	113.15	126.87	72.5	2.5	0.4	16	911	36.44	No
UIC STAR	UIC23	Sarcoidosis	1	F	5	Caucasian	Never	A	NonSevere	Yes	115.32	114.77	80.31	1.8	0.6	33.3333	594	33	No
UIC STAR	UIC24	Sarcoidosis	1	F	4	African_American	Never	A	NonSevere	Yes	89	86	83	2.2	0.4	18.1818	835	37.9545	No
UIC STAR	UIC25	Sarcoidosis	1	F	4	African_American	Former	C	Severe	Yes	75.13	82.19	74.34	1.8	0.6	33.3333	542	30.1111	Yes
UIC STAR	UIC26	Sarcoidosis	1	M	4	African_American	Former	D	NonSevere	No	94.15	105.89	71.25	2.2	0.6	27.2727	683	31.0455	No
UIC STAR	UIC27	Sarcoidosis	1	F	3	Caucasian	Former	B	NonSevere	Yes	96.35	96.37	83.07	1.9	0.3	15.7895	822	43.2632	No
UIC STAR	UIC28	Sarcoidosis	1	F	2	African_American	Never	A	NonSevere	Yes	80.45	81.36	84.22	1.5	0.4	26.6667	712	47.4667	No
UIC STAR	UIC29	Sarcoidosis	1	M	2	African_American	Current	A	NonSevere	No	102.41	104.1	81.16	1.7	0.7	41.1765	382	22.4706	Yes
UIC STAR	UIC30	Sarcoidosis	1	F	3	African_American	Never	D	Severe	Yes	26.25	29.41	72.4	0.7	0.1	14.2857	176	25.1429	Yes

## Sheet: Table S2A
Gene Number	Gene Name	Module Color	Gene Significance Disease	Gene Disease Significance P-value	Gene Module Membership with Disease	Gene Module Membership with Disease Significance P-value
1	ENSG00000003147	black	-0.223893	0.252072	0.116094	0.556331
2	ENSG00000003393	black	-0.151141	0.442651	0.710549	2.26873e-05
3	ENSG00000005187	black	0.0237757	0.904412	0.637771	0.000261403
4	ENSG00000006625	black	-0.093338	0.636631	0.43087	0.0220791
5	ENSG00000006715	black	0.143932	0.464955	0.80071	3.1087e-07
6	ENSG00000007038	black	-0.33473	0.0816665	0.216579	0.268301
7	ENSG00000008282	black	0.058544	0.767295	0.713728	2.00545e-05
8	ENSG00000008311	black	-0.400902	0.0344933	0.346532	0.0708376
9	ENSG00000009844	black	-0.146993	0.455414	0.907733	2.63875e-11
10	ENSG00000011260	black	0.0708437	0.720172	0.792733	4.93163e-07
11	ENSG00000012174	black	-0.158026	0.421895	0.668905	9.96318e-05
12	ENSG00000013561	black	0.0292531	0.882527	0.846934	1.32984e-08
13	ENSG00000018869	black	-0.267365	0.168991	0.411959	0.029386
14	ENSG00000023909	black	0.0957717	0.627827	0.570598	0.00152104
15	ENSG00000028528	black	0.118799	0.547106	0.539227	0.00306626
16	ENSG00000028839	black	-0.0225496	0.909321	0.8038	2.5854e-07
17	ENSG00000029639	black	-0.49244	0.00776613	0.472546	0.0111093
18	ENSG00000031691	black	-0.0958272	0.627627	0.822123	8.07665e-08
19	ENSG00000035687	black	0.172257	0.380749	0.851127	9.50245e-09
20	ENSG00000038274	black	-0.054489	0.783018	0.894373	1.41614e-10
21	ENSG00000039319	black	-0.0751517	0.703891	0.743098	5.90964e-06
22	ENSG00000042088	black	-0.304383	0.115292	0.369982	0.0526354
23	ENSG00000047597	black	-0.0355086	0.857636	0.316069	0.101308
24	ENSG00000048052	black	0.112174	0.569827	0.817072	1.12738e-07
25	ENSG00000048392	black	-0.188113	0.337755	0.886456	3.45943e-10
26	ENSG00000048544	black	-0.22318	0.253627	0.752477	3.86413e-06
27	ENSG00000049247	black	0.0912552	0.644205	0.385964	0.0425002
28	ENSG00000050405	black	-0.474092	0.0108124	0.725057	1.27478e-05
29	ENSG00000052802	black	-0.152747	0.437759	0.743624	5.77317e-06
30	ENSG00000054118	black	0.219764	0.261153	0.541907	0.00289554
31	ENSG00000061794	black	-0.123668	0.530678	0.906197	3.24146e-11
32	ENSG00000065833	black	-0.157192	0.424382	0.326532	0.0899025
33	ENSG00000066027	black	0.011784	0.952543	0.861666	3.89506e-09
34	ENSG00000066279	black	-0.460471	0.0136707	0.441213	0.0187595
35	ENSG00000067208	black	0.035324	0.858369	0.770234	1.63936e-06
36	ENSG00000068097	black	-0.084003	0.670845	0.531285	0.00362375
37	ENSG00000068305	black	0.102006	0.605501	0.878354	8.08189e-10
38	ENSG00000068366	black	-0.0491038	0.804029	0.836683	2.9049e-08
39	ENSG00000069345	black	0.0228696	0.908039	0.895553	1.23212e-10
40	ENSG00000069509	black	-0.441625	0.0186363	0.693806	4.23442e-05
41	ENSG00000071537	black	-0.104702	0.59595	0.894274	1.4325e-10
42	ENSG00000072756	black	-0.320253	0.0966241	0.851263	9.3975e-09
43	ENSG00000074696	black	-0.145732	0.459331	0.800186	3.20636e-07
44	ENSG00000075188	black	-0.0375612	0.849497	0.753582	3.67106e-06
45	ENSG00000075303	black	0.0767682	0.697814	0.836305	2.98686e-08
46	ENSG00000075568	black	0.104073	0.598174	0.790963	5.4487e-07
47	ENSG00000075856	black	-0.16821	0.392205	0.291726	0.131996
48	ENSG00000075975	black	-0.591505	0.000916048	0.593795	0.000864746
49	ENSG00000076003	black	-0.399147	0.0353657	0.858872	4.96837e-09
50	ENSG00000076650	black	-0.00575712	0.976805	0.64676	0.000200041
51	ENSG00000077152	black	-0.268661	0.166856	0.489757	0.00816023
52	ENSG00000077380	black	-0.0376137	0.849289	0.871899	1.52372e-09
53	ENSG00000077514	black	-0.0173431	0.9302	0.727615	1.14731e-05
54	ENSG00000077713	black	-0.240779	0.217109	0.629045	0.000336241
55	ENSG00000078081	black	-0.397701	0.0360978	0.217545	0.266122
56	ENSG00000079246	black	-0.0562575	0.77615	0.843745	1.70588e-08
57	ENSG00000079263	black	0.118184	0.549196	0.616456	0.000477257
58	ENSG00000079950	black	0.0211559	0.914905	0.873109	1.35652e-09
59	ENSG00000080819	black	-0.131177	0.505821	0.605344	0.000642323
60	ENSG00000081177	black	-0.129774	0.510421	0.486232	0.00870333
61	ENSG00000081870	black	-0.145599	0.459746	0.769037	1.741e-06
62	ENSG00000082213	black	0.153565	0.43528	0.860963	4.14287e-09
63	ENSG00000082516	black	0.023964	0.903658	0.573643	0.00141571
64	ENSG00000082996	black	0.182109	0.353674	0.765981	2.02674e-06
65	ENSG00000083099	black	-0.13809	0.483453	0.907441	2.74466e-11
66	ENSG00000083223	black	0.0617238	0.755027	0.783555	8.18758e-07
67	ENSG00000083937	black	-0.000907685	0.996342	0.840659	2.15947e-08
68	ENSG00000085365	black	-0.0429071	0.828371	0.895362	1.26028e-10
69	ENSG00000085491	black	0.159666	0.417032	0.841538	2.02018e-08
70	ENSG00000086065	black	0.103636	0.59972	0.791553	5.27105e-07
71	ENSG00000086189	black	-0.234003	0.230722	0.554409	0.00220264
72	ENSG00000086289	black	-0.125212	0.525521	0.493513	0.00761302
73	ENSG00000087263	black	-0.13014	0.509217	0.621597	0.000414412
74	ENSG00000089050	black	-0.0454575	0.818332	0.501366	0.00656842
75	ENSG00000091127	black	-0.452207	0.0156924	0.585309	0.00106838
76	ENSG00000091129	black	-0.816788	1.1484e-07	0.437729	0.0198283
77	ENSG00000091164	black	-0.0349883	0.859702	0.619254	0.000442093
78	ENSG00000092020	black	-0.0700529	0.723174	0.88649	3.44693e-10
79	ENSG00000092208	black	-0.181429	0.355505	0.752934	3.78321e-06
80	ENSG00000093000	black	0.021511	0.913482	0.854857	6.98582e-09
81	ENSG00000094841	black	-0.282975	0.144535	0.517266	0.00482012
82	ENSG00000094880	black	-0.0200611	0.919293	0.884085	4.46333e-10
83	ENSG00000095139	black	0.141722	0.471909	0.800235	3.19705e-07
84	ENSG00000095261	black	-0.120102	0.542686	0.803085	2.69881e-07
85	ENSG00000096654	black	-0.109819	0.578005	0.84938	1.09438e-08
86	ENSG00000099246	black	-0.0501796	0.799821	0.843211	1.7775e-08
87	ENSG00000099251	black	0.077055	0.696738	0.379722	0.0462553
88	ENSG00000099956	black	-0.245525	0.207906	0.372938	0.0506298
89	ENSG00000100028	black	-0.182376	0.352957	0.615349	0.000491837
90	ENSG00000100372	black	-0.205221	0.294815	0.61871	0.000448744
91	ENSG00000100528	black	-0.0754371	0.702817	0.729203	1.07403e-05
92	ENSG00000100567	black	-0.0225123	0.90947	0.86119	4.0612e-09
93	ENSG00000100575	black	-0.36085	0.0592264	0.508308	0.0057485
94	ENSG00000100632	black	-0.203905	0.297988	0.672155	8.95096e-05
95	ENSG00000100697	black	0.0116128	0.953232	0.780806	9.4858e-07
96	ENSG00000100744	black	0.074534	0.706218	0.817247	1.11464e-07
97	ENSG00000100883	black	-0.379921	0.0461318	0.808794	1.90608e-07
98	ENSG00000101608	black	-0.116735	0.554138	0.765152	2.11121e-06
99	ENSG00000101811	black	-0.200121	0.307237	0.599904	0.000739916
100	ENSG00000101882	black	-0.159198	0.418416	0.851622	9.12657e-09
101	ENSG00000102053	black	-0.27874	0.150902	0.549534	0.00245361
102	ENSG00000102221	black	-0.048618	0.805931	0.319453	0.097507
103	ENSG00000102471	black	-0.451518	0.0158716	0.622751	0.000401341
104	ENSG00000102753	black	-0.079284	0.688393	0.874225	1.21731e-09
105	ENSG00000102763	black	-0.0510007	0.796612	0.783785	8.08681e-07
106	ENSG00000102893	black	-0.0407641	0.836827	0.846651	1.35982e-08
107	ENSG00000103194	black	-0.0555574	0.778867	0.818867	1.00257e-07
108	ENSG00000103707	black	-0.0210909	0.915165	0.270186	0.164369
109	ENSG00000103769	black	-0.0460008	0.816197	0.785543	7.35139e-07
110	ENSG00000104341	black	-0.283656	0.143529	0.315747	0.101676
111	ENSG00000104356	black	-0.0670238	0.734709	0.733043	9.13871e-06
112	ENSG00000104412	black	-0.241908	0.214896	0.876948	9.3068e-10
113	ENSG00000104427	black	0.150027	0.446057	0.812717	1.49085e-07
114	ENSG00000105088	black	-0.610551	0.000559628	0.247597	0.203972
115	ENSG00000105829	black	-0.293041	0.130184	0.837085	2.82018e-08
116	ENSG00000105967	black	0.0946125	0.632014	0.829826	4.75843e-08
117	ENSG00000106028	black	-0.0402799	0.83874	0.668819	9.99138e-05
118	ENSG00000106049	black	0.0340141	0.863572	0.359911	0.0599395
119	ENSG00000106105	black	0.0193418	0.922178	0.546626	0.00261477
120	ENSG00000106144	black	-0.16115	0.41266	0.253614	0.19284
121	ENSG00000106399	black	-0.199213	0.309484	0.312043	0.105974
122	ENSG00000106526	black	-0.236112	0.226426	0.403445	0.0332597
123	ENSG00000106560	black	-0.0541679	0.784267	0.862334	3.67201e-09
124	ENSG00000106591	black	0.00902335	0.963652	0.848907	1.13671e-08
125	ENSG00000107014	black	-0.297847	0.123711	0.269829	0.164948
126	ENSG00000107201	black	-0.0487316	0.805486	0.944782	4.12585e-14
127	ENSG00000107371	black	-0.373548	0.0502238	0.630383	0.000323672
128	ENSG00000107651	black	-0.128535	0.5145	0.839103	2.4275e-08
129	ENSG00000107789	black	-0.278872	0.1507	0.743494	5.80682e-06
130	ENSG00000108590	black	-0.178308	0.363981	0.464873	0.0126853
131	ENSG00000108651	black	0.0770429	0.696784	0.866278	2.57597e-09
132	ENSG00000109099	black	0.0546672	0.782325	0.190055	0.332699
133	ENSG00000109270	black	0.13005	0.509513	0.855972	6.3613e-09
134	ENSG00000109339	black	-0.653704	0.000161732	0.601257	0.000714505
135	ENSG00000109534	black	-0.278173	0.151768	0.44424	0.0178694
136	ENSG00000109943	black	-0.642677	0.000226126	0.664626	0.000114502
137	ENSG00000110060	black	-0.0498042	0.801289	0.555673	0.00214129
138	ENSG00000110713	black	0.0440272	0.823959	0.472066	0.0112028
139	ENSG00000110768	black	0.0531201	0.788346	0.898305	8.84798e-11
140	ENSG00000110958	black	-0.303811	0.116012	0.678421	7.25344e-05
141	ENSG00000111231	black	-0.281396	0.146886	0.731543	9.73695e-06
142	ENSG00000111269	black	-0.0156216	0.937114	0.83537	3.19851e-08
143	ENSG00000111639	black	-0.0732082	0.711221	0.141517	0.472558
144	ENSG00000111707	black	-0.00428817	0.982722	0.776115	1.2136e-06
145	ENSG00000111802	black	-0.216957	0.267447	0.87678	9.46331e-10
146	ENSG00000111837	black	0.0119741	0.951778	0.233912	0.230909
147	ENSG00000111906	black	-0.157534	0.423361	0.745489	5.31214e-06
148	ENSG00000112297	black	-0.0137072	0.944808	0.876236	9.98959e-10
149	ENSG00000112305	black	-0.186608	0.341704	0.618232	0.000454664
150	ENSG00000112486	black	-0.173671	0.376791	0.492964	0.00769109
151	ENSG00000112592	black	-0.316883	0.100384	0.600527	0.000728123
152	ENSG00000112855	black	-0.178743	0.362792	0.534662	0.00337693
153	ENSG00000113161	black	0.169981	0.387168	0.783186	8.35213e-07
154	ENSG00000113163	black	-0.0243989	0.901918	0.785742	7.27216e-07
155	ENSG00000113312	black	-0.0589594	0.765689	0.741934	6.22177e-06
156	ENSG00000113360	black	-0.585342	0.00106752	0.491732	0.00786852
157	ENSG00000113407	black	-0.21775	0.26566	0.881678	5.74838e-10
158	ENSG00000113522	black	-0.195159	0.319631	0.522431	0.00434524
159	ENSG00000113712	black	0.123727	0.530482	0.8941	1.46202e-10
160	ENSG00000114021	black	0.0770081	0.696914	0.767312	1.89742e-06
161	ENSG00000114209	black	-0.0970747	0.623133	0.876126	1.00985e-09
162	ENSG00000114354	black	-0.121349	0.538474	0.47423	0.0107861
163	ENSG00000114491	black	-0.304697	0.114899	0.457423	0.0143897
164	ENSG00000114520	black	-0.161795	0.410766	0.900366	6.86276e-11
165	ENSG00000114541	black	-0.0730671	0.711754	0.691537	4.59358e-05
166	ENSG00000114686	black	0.136112	0.489802	0.854584	7.14672e-09
167	ENSG00000114904	black	-0.121542	0.537824	0.86462	2.99395e-09
168	ENSG00000114978	black	0.114034	0.563407	0.820702	8.88042e-08
169	ENSG00000115091	black	0.0968157	0.624065	0.909753	2.00229e-11
170	ENSG00000115145	black	0.112115	0.570032	0.913228	1.22625e-11
171	ENSG00000115446	black	0.0585484	0.767277	0.784312	7.85963e-07
172	ENSG00000115998	black	-0.3651	0.0560833	0.346522	0.0708464
173	ENSG00000116062	black	-0.242543	0.213656	0.817897	1.06837e-07
174	ENSG00000116120	black	-0.526115	0.00403136	0.725315	1.26137e-05
175	ENSG00000116138	black	-0.279922	0.149104	0.67839	7.26092e-05
176	ENSG00000116161	black	-0.162804	0.407815	0.806835	2.15046e-07
177	ENSG00000116209	black	0.0149755	0.93971	0.721031	1.50122e-05
178	ENSG00000116459	black	0.218539	0.263887	0.794269	4.51926e-07
179	ENSG00000116473	black	-0.0712632	0.718581	0.877148	9.12211e-10
180	ENSG00000116489	black	0.0318265	0.872273	0.914459	1.02562e-11
181	ENSG00000117222	black	-0.00357953	0.985577	0.533898	0.00343145
182	ENSG00000117226	black	0.190313	0.33203	0.787244	6.69793e-07
183	ENSG00000117335	black	0.0415981	0.833534	0.848016	1.22055e-08
184	ENSG00000118518	black	-0.0199429	0.919768	0.759819	2.73479e-06
185	ENSG00000118564	black	0.139872	0.477772	0.846802	1.34375e-08
186	ENSG00000118680	black	0.0090309	0.963622	0.781252	9.26304e-07
187	ENSG00000118961	black	0.0400284	0.839734	0.734631	8.54162e-06
188	ENSG00000119203	black	-0.317965	0.0991647	0.828001	5.40659e-08
189	ENSG00000119414	black	-0.126553	0.52106	0.844818	1.56968e-08
190	ENSG00000119537	black	-0.4044	0.0328059	0.405844	0.0321288
191	ENSG00000119711	black	0.0950866	0.6303	0.482666	0.00928344
192	ENSG00000119820	black	0.024383	0.901982	0.786603	6.93764e-07
193	ENSG00000120159	black	-0.108184	0.583713	0.853727	7.67507e-09
194	ENSG00000120333	black	-0.31187	0.106179	0.70192	3.14584e-05
195	ENSG00000120334	black	-0.188291	0.337289	0.619675	0.000436993
196	ENSG00000120526	black	-0.336821	0.0796614	0.865224	2.83506e-09
197	ENSG00000120533	black	0.122776	0.53367	0.77597	1.22274e-06
198	ENSG00000120685	black	-0.0520188	0.792638	0.479035	0.00990714
199	ENSG00000120696	black	-0.472609	0.0110971	0.619441	0.000439827
200	ENSG00000120868	black	0.103687	0.599538	0.862386	3.65492e-09
201	ENSG00000121057	black	-0.104375	0.597107	0.260869	0.179983
202	ENSG00000121481	black	0.00253363	0.989791	0.814721	1.31214e-07
203	ENSG00000122033	black	-0.0744566	0.70651	0.820739	8.85904e-08
204	ENSG00000122335	black	-0.436515	0.0202123	0.60673	0.000619326
205	ENSG00000122550	black	-0.103529	0.600098	0.902367	5.33362e-11
206	ENSG00000122591	black	-0.00222268	0.991044	0.838012	2.63318e-08
207	ENSG00000122643	black	0.105134	0.594427	0.780015	9.89228e-07
208	ENSG00000122786	black	-0.205922	0.293131	0.280953	0.147549
209	ENSG00000122873	black	-0.478356	0.0100277	0.439761	0.0191989
210	ENSG00000123104	black	-0.0339108	0.863982	0.852856	8.24793e-09
211	ENSG00000123562	black	0.0201562	0.918912	0.922605	2.92693e-12
212	ENSG00000123595	black	-0.0376932	0.848974	0.488968	0.00827919
213	ENSG00000124164	black	-0.320279	0.096595	0.588978	0.000975719
214	ENSG00000124209	black	0.006624	0.973313	0.855403	6.67336e-09
215	ENSG00000124523	black	-0.224314	0.251158	0.468118	0.0119974
216	ENSG00000124802	black	0.0997706	0.613468	0.82724	5.69955e-08
217	ENSG00000125485	black	-0.700961	3.25987e-05	0.451552	0.0158626
218	ENSG00000125630	black	-0.41022	0.0301462	0.62459	0.000381271
219	ENSG00000125779	black	-0.294837	0.127736	0.440125	0.0190881
220	ENSG00000125863	black	-0.24534	0.208259	0.657025	0.000145823
221	ENSG00000125945	black	-0.253162	0.19366	0.519597	0.00460057
222	ENSG00000125977	black	0.0381358	0.847221	0.840418	2.19918e-08
223	ENSG00000126016	black	-0.398712	0.0355846	0.516772	0.00486769
224	ENSG00000126814	black	-0.0817649	0.679147	0.759568	2.7678e-06
225	ENSG00000126860	black	0.0531911	0.788069	0.823173	7.52596e-08
226	ENSG00000126947	black	0.058167	0.768753	0.35757	0.0617453
227	ENSG00000127125	black	0.0531034	0.788411	0.748872	4.55955e-06
228	ENSG00000127720	black	-0.0367898	0.852554	0.702899	3.03303e-05
229	ENSG00000128567	black	-0.0356856	0.856934	0.475965	0.0104615
230	ENSG00000128886	black	0.201265	0.304422	0.502926	0.00637607
231	ENSG00000130638	black	-0.310448	0.107867	0.909375	2.1093e-11
232	ENSG00000131781	black	-0.148047	0.452153	0.443347	0.0181282
233	ENSG00000131931	black	0.0920878	0.641173	0.785907	7.2068e-07
234	ENSG00000131966	black	-0.0407992	0.836688	0.908527	2.3691e-11
235	ENSG00000132196	black	-0.175227	0.372462	0.336338	0.0801206
236	ENSG00000132305	black	-0.362638	0.0578877	0.500074	0.0067314
237	ENSG00000132313	black	-0.18376	0.349254	0.728548	1.10373e-05
238	ENSG00000132423	black	0.0281639	0.886873	0.623159	0.000396808
239	ENSG00000132463	black	0.129512	0.511281	0.84196	1.95625e-08
240	ENSG00000132467	black	0.00788189	0.968248	0.744576	5.53374e-06
241	ENSG00000132541	black	0.0419057	0.83232	0.755563	3.34635e-06
242	ENSG00000132604	black	-0.595559	0.000826937	0.325571	0.0909077
243	ENSG00000132623	black	-0.00586512	0.97637	0.728645	1.09929e-05
244	ENSG00000132646	black	-0.116799	0.55392	0.817221	1.11651e-07
245	ENSG00000132842	black	-0.0326343	0.869058	0.862765	3.53414e-09
246	ENSG00000133103	black	-0.139665	0.478432	0.823579	7.32255e-08
247	ENSG00000133104	black	0.104571	0.596415	0.875092	1.11835e-09
248	ENSG00000133393	black	-0.484541	0.0089745	0.443741	0.0180138
249	ENSG00000133574	black	-0.174625	0.374133	0.78171	9.03965e-07
250	ENSG00000133731	black	-0.28899	0.135828	0.921556	3.4657e-12
251	ENSG00000134001	black	-0.269988	0.16469	0.898213	8.94876e-11
252	ENSG00000134014	black	-0.564627	0.00174743	0.437878	0.0197818
253	ENSG00000134061	black	0.161533	0.411535	0.466742	0.0122852
254	ENSG00000134108	black	-0.13722	0.486241	0.842039	1.94457e-08
255	ENSG00000134255	black	0.0350662	0.859393	0.828171	5.34285e-08
256	ENSG00000134440	black	0.0786244	0.690859	0.881378	5.9307e-10
257	ENSG00000134480	black	-0.108377	0.583038	0.813027	1.46186e-07
258	ENSG00000134717	black	-0.029558	0.881311	0.852214	8.69498e-09
259	ENSG00000134986	black	-0.0388951	0.844216	0.298908	0.122315
260	ENSG00000135002	black	0.0857393	0.66443	0.816594	1.16289e-07
261	ENSG00000135018	black	-0.106913	0.588167	0.939117	1.42159e-13
262	ENSG00000135241	black	-0.121306	0.538617	0.845023	1.54488e-08
263	ENSG00000135387	black	0.171939	0.381641	0.858829	4.98653e-09
264	ENSG00000135457	black	-0.0159649	0.935735	0.766332	1.99186e-06
265	ENSG00000135828	black	-0.2619	0.178205	0.681611	6.50445e-05
266	ENSG00000135845	black	-0.00830191	0.966557	0.505799	0.00603426
267	ENSG00000135972	black	-0.551722	0.00233808	0.599752	0.000742837
268	ENSG00000136161	black	0.00553616	0.977695	0.833022	3.79114e-08
269	ENSG00000136450	black	-0.0316841	0.87284	0.84006	2.2593e-08
270	ENSG00000136522	black	0.0390366	0.843656	0.790202	5.68577e-07
271	ENSG00000136754	black	0.0282437	0.886554	0.862356	3.66475e-09
272	ENSG00000136870	black	-0.175419	0.371932	0.840106	2.25147e-08
273	ENSG00000136897	black	-0.312181	0.105812	0.798795	3.47922e-07
274	ENSG00000136929	black	-0.144439	0.463368	0.698057	3.62817e-05
275	ENSG00000136937	black	-0.039475	0.841922	0.893642	1.54232e-10
276	ENSG00000137168	black	-0.375341	0.0490449	0.508374	0.00574115
277	ENSG00000137185	black	-0.386995	0.0419038	0.563646	0.00178726
278	ENSG00000137500	black	-0.0702848	0.722293	0.8353	3.21486e-08
279	ENSG00000137513	black	0.165971	0.39863	0.80476	2.43996e-07
280	ENSG00000137574	black	-0.234161	0.230398	0.892894	1.68208e-10
281	ENSG00000138071	black	0.108197	0.583667	0.838411	2.55609e-08
282	ENSG00000138382	black	-0.161697	0.411053	0.768709	1.76983e-06
283	ENSG00000138399	black	0.0125392	0.949505	0.883482	4.7581e-10
284	ENSG00000138430	black	-0.121874	0.536706	0.817766	1.07756e-07
285	ENSG00000138442	black	-0.430575	0.0221806	0.61402	0.000509851
286	ENSG00000138459	black	0.00193375	0.992208	0.907932	2.5685e-11
287	ENSG00000138594	black	-0.123061	0.532716	0.903689	4.50188e-11
288	ENSG00000138604	black	-0.0306584	0.876925	0.889935	2.35608e-10
289	ENSG00000138663	black	-0.0130355	0.947509	0.809421	1.83336e-07
290	ENSG00000138686	black	-0.437123	0.0200192	0.662131	0.000124055
291	ENSG00000138698	black	-0.151457	0.441686	0.884669	4.19398e-10
292	ENSG00000138722	black	-0.166269	0.397772	0.511642	0.00538668
293	ENSG00000138735	black	0.199463	0.308863	0.50211	0.00647607
294	ENSG00000138756	black	0.0975527	0.621415	0.818933	9.98249e-08
295	ENSG00000138777	black	-0.0472321	0.811364	0.701203	3.23075e-05
296	ENSG00000139168	black	-0.0598113	0.762398	0.779866	9.97064e-07
297	ENSG00000139437	black	0.023257	0.906488	0.255504	0.18943
298	ENSG00000139505	black	0.00717725	0.971085	0.837639	2.70705e-08
299	ENSG00000139679	black	-0.00798325	0.96784	0.861847	3.83349e-09
300	ENSG00000139684	black	-0.158309	0.421054	0.929122	9.68546e-13
301	ENSG00000139921	black	-0.268619	0.166925	0.918962	5.21201e-12
302	ENSG00000140307	black	-0.115579	0.558096	0.760384	2.66161e-06
303	ENSG00000140374	black	0.0698379	0.72399	0.692639	4.41584e-05
304	ENSG00000140470	black	-0.413318	0.0288031	0.345879	0.0714058
305	ENSG00000140598	black	0.0250218	0.899426	0.65692	0.000146302
306	ENSG00000140905	black	-0.248867	0.201585	0.480563	0.00964055
307	ENSG00000141219	black	-0.0506002	0.798177	0.893899	1.49674e-10
308	ENSG00000141279	black	0.0645729	0.744084	0.753273	3.72416e-06
309	ENSG00000141367	black	0.14848	0.450815	0.875826	1.04034e-09
310	ENSG00000142166	black	0.0443253	0.822786	0.844263	1.63879e-08
311	ENSG00000142528	black	-0.355113	0.0636856	0.585564	0.0010617
312	ENSG00000143079	black	-0.0513068	0.795417	0.356701	0.0624264
313	ENSG00000143127	black	-0.572246	0.00146321	0.427217	0.0233608
314	ENSG00000143155	black	-0.140053	0.477196	0.891256	2.02928e-10
315	ENSG00000143183	black	0.146708	0.456298	0.861428	3.97736e-09
316	ENSG00000143315	black	-0.0491748	0.803751	0.619146	0.000443406
317	ENSG00000143337	black	0.218209	0.264629	0.858576	5.09644e-09
318	ENSG00000143398	black	-0.00736471	0.97033	0.237954	0.222717
319	ENSG00000143815	black	-0.115667	0.557793	0.94811	1.87394e-14
320	ENSG00000144048	black	-0.0307157	0.876696	0.760389	2.66103e-06
321	ENSG00000144115	black	-0.119219	0.545681	0.189143	0.335067
322	ENSG00000144182	black	-0.221143	0.258098	0.817804	1.07486e-07
323	ENSG00000144228	black	-0.0368466	0.852329	0.7773	1.14099e-06
324	ENSG00000144401	black	-0.206253	0.292338	0.637038	0.000267068
325	ENSG00000144736	black	-0.325583	0.0908945	0.778247	1.08581e-06
326	ENSG00000144746	black	0.200083	0.307331	0.830574	4.51383e-08
327	ENSG00000144909	black	0.0549379	0.781274	0.855693	6.5128e-09
328	ENSG00000145331	black	-0.296254	0.125831	0.514799	0.0050621
329	ENSG00000145687	black	-0.30335	0.116594	0.48379	0.00909733
330	ENSG00000145723	black	-0.591256	0.000921788	0.666048	0.000109359
331	ENSG00000145817	black	-0.00951551	0.961671	0.879056	7.52669e-10
332	ENSG00000146223	black	0.177637	0.365819	0.624585	0.000381321
333	ENSG00000146386	black	-0.119591	0.544416	0.341467	0.0753404
334	ENSG00000146410	black	-0.0127351	0.948717	0.693447	4.28949e-05
335	ENSG00000146476	black	0.100298	0.611583	0.844372	1.625e-08
336	ENSG00000146729	black	0.0640124	0.746233	0.841708	1.99418e-08
337	ENSG00000146833	black	-0.254119	0.191924	0.310599	0.107687
338	ENSG00000146842	black	-0.211431	0.28012	0.791051	5.42173e-07
339	ENSG00000147099	black	-0.412271	0.0292513	0.340428	0.0762908
340	ENSG00000147202	black	-0.185668	0.344184	0.770826	1.59115e-06
341	ENSG00000147400	black	-0.21133	0.280355	0.741141	6.44302e-06
342	ENSG00000147669	black	-0.0298857	0.880004	0.812324	1.52843e-07
343	ENSG00000147894	black	0.189744	0.333506	0.79895	3.44778e-07
344	ENSG00000148153	black	0.285429	0.140935	0.668637	0.000100511
345	ENSG00000148835	black	-0.163615	0.405451	0.767663	1.86467e-06
346	ENSG00000148848	black	-0.250072	0.19934	0.200164	0.307132
347	ENSG00000149089	black	-0.0301406	0.878988	0.609491	0.00057566
348	ENSG00000149196	black	-0.0715357	0.717548	0.411787	0.0294606
349	ENSG00000149516	black	-0.445558	0.0174931	0.175722	0.371093
350	ENSG00000149534	black	-0.267148	0.169351	0.304835	0.114727
351	ENSG00000150681	black	-0.0830147	0.674506	0.464687	0.0127257
352	ENSG00000151093	black	0.159298	0.418122	0.702112	3.12345e-05
353	ENSG00000151240	black	-0.229039	0.24105	0.620376	0.000428633
354	ENSG00000151287	black	-0.307822	0.111038	0.767492	1.88053e-06
355	ENSG00000151458	black	-0.10405	0.598254	0.812771	1.48584e-07
356	ENSG00000151465	black	0.111325	0.572771	0.696892	3.78613e-05
357	ENSG00000151490	black	0.0604741	0.759841	0.837755	2.68388e-08
358	ENSG00000151611	black	-0.256014	0.188517	0.598613	0.0007649
359	ENSG00000151773	black	-0.377206	0.0478416	0.687177	5.36057e-05
360	ENSG00000151882	black	-0.36293	0.0576716	0.507181	0.00587535
361	ENSG00000152056	black	-0.0719531	0.715967	0.448788	0.0165983
362	ENSG00000152061	black	-0.0166012	0.933179	0.852642	8.39474e-09
363	ENSG00000152464	black	0.0438578	0.824626	0.367663	0.054252
364	ENSG00000152683	black	-0.0883667	0.654766	0.847758	1.24585e-08
365	ENSG00000152700	black	-0.000257137	0.998964	0.858861	4.97285e-09
366	ENSG00000152904	black	-0.127021	0.519506	0.869748	1.86805e-09
367	ENSG00000152990	black	-0.379191	0.0465867	0.619069	0.000444338
368	ENSG00000153130	black	-0.306202	0.113027	0.810435	1.72107e-07
369	ENSG00000153179	black	0.0948145	0.631284	0.850054	1.03661e-08
370	ENSG00000153214	black	-0.123089	0.532621	0.931253	6.59249e-13
371	ENSG00000154781	black	-0.010983	0.955765	0.39315	0.0384815
372	ENSG00000155097	black	-0.136102	0.489835	0.884863	4.10803e-10
373	ENSG00000155115	black	-0.296084	0.126057	0.317493	0.0996949
374	ENSG00000155189	black	0.00768915	0.969024	0.861754	3.86504e-09
375	ENSG00000155380	black	0.0152192	0.938731	0.716606	1.79107e-05
376	ENSG00000155508	black	-0.132097	0.502815	0.847288	1.29312e-08
377	ENSG00000155621	black	-0.0965735	0.624937	0.706045	2.69459e-05
378	ENSG00000155827	black	-0.0946094	0.632026	0.802762	2.75146e-07
379	ENSG00000155959	black	-0.273925	0.15838	0.913368	1.20163e-11
380	ENSG00000155961	black	-0.429331	0.0226117	0.491336	0.00792622
381	ENSG00000155970	black	-0.369312	0.0530983	0.574988	0.00137122
382	ENSG00000155975	black	-0.314066	0.103611	0.794192	4.53928e-07
383	ENSG00000156171	black	-0.103049	0.601799	0.895481	1.24269e-10
384	ENSG00000156273	black	0.153863	0.434381	0.74383	5.72069e-06
385	ENSG00000156697	black	-0.114419	0.56208	0.566933	0.00165677
386	ENSG00000157077	black	-0.402707	0.033614	0.64681	0.000199744
387	ENSG00000157445	black	0.274433	0.157579	0.374088	0.0498666
388	ENSG00000158406	black	-0.195653	0.318384	0.429612	0.0225138
389	ENSG00000158435	black	-0.388686	0.0409405	0.489312	0.00822712
390	ENSG00000159873	black	0.0213446	0.914148	0.774254	1.336e-06
391	ENSG00000160051	black	-0.171707	0.382294	0.493873	0.00756234
392	ENSG00000160131	black	-0.215618	0.270483	0.457772	0.0143057
393	ENSG00000160199	black	-0.298809	0.122445	0.472853	0.0110497
394	ENSG00000161057	black	0.0885149	0.654223	0.79759	3.73248e-07
395	ENSG00000161800	black	-0.310239	0.108117	0.526553	0.00399542
396	ENSG00000162377	black	-0.108369	0.583066	0.456317	0.0146582
397	ENSG00000162441	black	-0.0375245	0.849642	0.779523	1.01526e-06
398	ENSG00000162521	black	-0.0388859	0.844252	0.8457	1.46532e-08
399	ENSG00000162739	black	-0.42625	0.0237097	0.606678	0.000620169
400	ENSG00000163026	black	-0.427261	0.0233447	0.633984	0.000291858
401	ENSG00000163281	black	-0.336886	0.0795992	0.889188	2.56131e-10
402	ENSG00000163596	black	-0.0357829	0.856548	0.437816	0.019801
403	ENSG00000163607	black	-0.203864	0.298087	0.567551	0.00163316
404	ENSG00000163626	black	-0.170413	0.385944	0.442559	0.0183594
405	ENSG00000163634	black	-0.336987	0.0795032	0.712044	2.14132e-05
406	ENSG00000164040	black	-0.323345	0.0932678	0.518614	0.00469207
407	ENSG00000164117	black	-0.0621302	0.753463	0.7658	2.04485e-06
408	ENSG00000164144	black	0.0230658	0.907254	0.827956	5.42332e-08
409	ENSG00000164168	black	-0.190978	0.330312	0.793269	4.78407e-07
410	ENSG00000164221	black	-0.266937	0.1697	0.852522	8.47822e-09
411	ENSG00000164236	black	0.138141	0.48329	0.156686	0.425893
412	ENSG00000164244	black	-0.178541	0.363343	0.870604	1.72339e-09
413	ENSG00000164406	black	-0.175333	0.372169	0.740285	6.6893e-06
414	ENSG00000164440	black	-0.34853	0.0691196	0.393273	0.0384156
415	ENSG00000164691	black	0.178342	0.363889	0.32698	0.0894367
416	ENSG00000164904	black	-0.530421	0.00368931	0.432597	0.0214937
417	ENSG00000164944	black	-0.0203417	0.918169	0.868799	2.04154e-09
418	ENSG00000164961	black	0.0880826	0.655808	0.881178	6.05497e-10
419	ENSG00000164975	black	-0.0303785	0.87804	0.872058	1.50063e-09
420	ENSG00000164976	black	-0.256614	0.187448	0.538061	0.00314316
421	ENSG00000165259	black	-0.171881	0.381804	0.678175	7.3143e-05
422	ENSG00000165417	black	-0.191424	0.329161	0.856661	6.00159e-09
423	ENSG00000165476	black	0.147049	0.45524	0.816308	1.18466e-07
424	ENSG00000165533	black	-0.390375	0.0399956	0.454238	0.0151739
425	ENSG00000165934	black	-0.0145507	0.941417	0.924901	2.00501e-12
426	ENSG00000166128	black	-0.130335	0.508579	0.910971	1.68987e-11
427	ENSG00000166130	black	0.133425	0.498492	0.636805	0.000268888
428	ENSG00000166278	black	-0.278952	0.150578	0.570634	0.00151974
429	ENSG00000166477	black	-0.244674	0.209536	0.809162	1.86313e-07
430	ENSG00000166575	black	-0.336595	0.0798758	0.849333	1.09853e-08
431	ENSG00000166704	black	-0.149427	0.4479	0.584668	0.00108533
432	ENSG00000166821	black	-0.337866	0.0786736	0.350053	0.0678315
433	ENSG00000167325	black	0.00692694	0.972093	0.853218	8.00548e-09
434	ENSG00000167528	black	-0.0793098	0.688297	0.329085	0.0872726
435	ENSG00000167779	black	-0.27238	0.160836	0.133078	0.499617
436	ENSG00000167840	black	0.154176	0.433433	0.429865	0.0224257
437	ENSG00000168116	black	-0.00810958	0.967331	0.806961	2.13389e-07
438	ENSG00000168152	black	-0.0458829	0.816661	0.556488	0.00210257
439	ENSG00000168216	black	-0.0566052	0.774802	0.697116	3.75534e-05
440	ENSG00000168374	black	-0.132531	0.501398	0.443507	0.0180818
441	ENSG00000168497	black	0.0314423	0.873802	0.493941	0.00755266
442	ENSG00000168522	black	-0.274645	0.157246	0.904853	3.86965e-11
443	ENSG00000168806	black	-0.112065	0.570205	0.541425	0.00292565
444	ENSG00000168818	black	-0.18243	0.352813	0.484847	0.00892497
445	ENSG00000168827	black	-0.268494	0.167131	0.754515	3.51483e-06
446	ENSG00000169193	black	0.0527435	0.789813	0.846053	1.42534e-08
447	ENSG00000169299	black	-0.0231041	0.9071	0.87265	1.41784e-09
448	ENSG00000169570	black	-0.146758	0.456142	0.436818	0.0201159
449	ENSG00000170088	black	-0.110134	0.576909	0.687555	5.28985e-05
450	ENSG00000170142	black	0.190173	0.332394	0.813196	1.4463e-07
451	ENSG00000170248	black	0.0799201	0.686019	0.832362	3.97467e-08
452	ENSG00000170270	black	-0.417794	0.0269485	0.725868	1.23305e-05
453	ENSG00000170469	black	-0.0766393	0.698298	0.33647	0.0799953
454	ENSG00000170584	black	-0.100976	0.609168	0.523915	0.00421634
455	ENSG00000170836	black	0.0764952	0.698839	0.711424	2.19338e-05
456	ENSG00000170854	black	-0.0447641	0.821059	0.843546	1.73221e-08
457	ENSG00000171115	black	0.0378908	0.848191	0.58026	0.00120836
458	ENSG00000171204	black	-0.133471	0.49834	0.861817	3.84355e-09
459	ENSG00000171262	black	-0.125565	0.524343	0.779335	1.0254e-06
460	ENSG00000171503	black	-0.00675384	0.97279	0.647815	0.00019375
461	ENSG00000171530	black	-0.173844	0.376307	0.60024	0.000733538
462	ENSG00000171659	black	-0.11229	0.569427	0.756353	3.22436e-06
463	ENSG00000171824	black	-0.491487	0.00790416	0.471433	0.0113271
464	ENSG00000171940	black	-0.0910794	0.644846	0.891061	2.07473e-10
465	ENSG00000172007	black	0.0869053	0.660135	0.839293	2.39316e-08
466	ENSG00000172086	black	-0.244817	0.209262	0.79834	3.5731e-07
467	ENSG00000172123	black	0.151064	0.442885	0.838652	2.51068e-08
468	ENSG00000172171	black	0.0433389	0.82667	0.370793	0.0520789
469	ENSG00000172292	black	0.0319284	0.871867	0.863891	3.19656e-09
470	ENSG00000172775	black	-0.00814567	0.967186	0.267948	0.168028
471	ENSG00000172954	black	0.100289	0.611614	0.773949	1.35712e-06
472	ENSG00000173409	black	-0.0709393	0.719809	0.852135	8.75124e-09
473	ENSG00000174370	black	-0.197872	0.312816	0.4263	0.0236916
474	ENSG00000174446	black	-0.244442	0.209982	0.803805	2.58462e-07
475	ENSG00000174456	black	-0.35019	0.0677165	0.275681	0.155623
476	ENSG00000174695	black	0.101627	0.60685	0.792601	4.96862e-07
477	ENSG00000174946	black	-0.261896	0.178212	0.857405	5.63386e-09
478	ENSG00000175216	black	-0.125894	0.523249	0.925587	1.78663e-12
479	ENSG00000175581	black	-0.289257	0.135452	0.287625	0.13777
480	ENSG00000175857	black	-0.0353832	0.858134	0.830559	4.51861e-08
481	ENSG00000177324	black	-0.130632	0.507604	0.366702	0.0549331
482	ENSG00000177879	black	0.039437	0.842072	0.719922	1.5696e-05
483	ENSG00000177889	black	-0.169129	0.389588	0.839712	2.3192e-08
484	ENSG00000178397	black	-0.286024	0.140073	0.498986	0.00687133
485	ENSG00000178700	black	-0.369223	0.05316	0.707407	2.55883e-05
486	ENSG00000178966	black	-0.229107	0.240905	0.655227	0.000154256
487	ENSG00000179144	black	-0.212356	0.277974	0.846789	1.34512e-08
488	ENSG00000179630	black	-0.329834	0.086513	0.729975	1.03995e-05
489	ENSG00000179941	black	-0.305224	0.114241	0.855903	6.39856e-09
490	ENSG00000180185	black	-0.0868798	0.660228	0.498754	0.00690147
491	ENSG00000180479	black	-0.148018	0.452241	0.443988	0.0179423
492	ENSG00000181004	black	-0.157859	0.422394	0.726813	1.18596e-05
493	ENSG00000181061	black	0.082385	0.676843	0.777952	1.10273e-06
494	ENSG00000181315	black	0.0723443	0.714487	0.838358	2.56635e-08
495	ENSG00000181704	black	0.130989	0.506435	0.837975	2.64039e-08
496	ENSG00000182093	black	-0.30134	0.119158	0.44288	0.018265
497	ENSG00000182287	black	0.118123	0.549403	0.833695	3.61168e-08
498	ENSG00000182552	black	0.0414744	0.834022	0.860164	4.4423e-09
499	ENSG00000183137	black	-0.0885612	0.654053	0.538461	0.0031166
500	ENSG00000183291	black	0.010825	0.956401	0.852988	8.15849e-09
501	ENSG00000183520	black	0.0204942	0.917557	0.675512	8.0021e-05
502	ENSG00000183527	black	-0.0307062	0.876734	0.62975	0.000329566
503	ENSG00000183735	black	0.0953209	0.629454	0.792533	4.9878e-07
504	ENSG00000184166	black	-0.553278	0.0022588	0.501083	0.00660387
505	ENSG00000185009	black	-0.0237233	0.904622	0.910528	1.79797e-11
506	ENSG00000185010	black	-0.131494	0.504782	0.801499	2.9666e-07
507	ENSG00000185220	black	-0.0762692	0.699688	0.585589	0.00106106
508	ENSG00000185238	black	0.0144927	0.941651	0.831553	4.21105e-08
509	ENSG00000185808	black	-0.368446	0.0537019	0.598906	0.000759163
510	ENSG00000186017	black	-0.471928	0.0112298	0.591091	0.000925609
511	ENSG00000186073	black	0.0860481	0.663291	0.457562	0.0143561
512	ENSG00000186106	black	0.0297929	0.880374	0.745071	5.41257e-06
513	ENSG00000186231	black	-0.428027	0.0230715	0.522911	0.00430319
514	ENSG00000186496	black	-0.302699	0.117419	0.441588	0.0186474
515	ENSG00000186591	black	-0.296361	0.125687	0.529726	0.00374281
516	ENSG00000186687	black	-0.330729	0.0856111	0.810621	1.70119e-07
517	ENSG00000187240	black	-0.150448	0.444769	0.612232	0.000535004
518	ENSG00000187866	black	0.126285	0.521949	0.541264	0.00293575
519	ENSG00000188033	black	-0.294188	0.128617	0.432414	0.0215553
520	ENSG00000188921	black	0.164652	0.40244	0.818866	1.00261e-07
521	ENSG00000189298	black	-0.26252	0.177142	0.644026	0.000217197
522	ENSG00000196139	black	-0.14868	0.450199	0.318564	0.0984951
523	ENSG00000196263	black	-0.660709	0.000129806	0.365597	0.0557242
524	ENSG00000196290	black	-0.0586278	0.766971	0.648638	0.000188962
525	ENSG00000196357	black	-0.0629358	0.750366	0.324693	0.0918336
526	ENSG00000196411	black	-0.230501	0.237976	-0.133676	0.497676
527	ENSG00000196455	black	-0.207577	0.289182	0.873114	1.35586e-09
528	ENSG00000196505	black	-0.0447748	0.821017	0.835784	3.10312e-08
529	ENSG00000196510	black	-0.371027	0.0519191	0.493255	0.0076496
530	ENSG00000196591	black	-0.079954	0.685892	0.935337	3.04451e-13
531	ENSG00000196664	black	0.177002	0.367564	0.716179	1.82151e-05
532	ENSG00000196678	black	-0.514971	0.00504482	0.707399	2.55965e-05
533	ENSG00000197013	black	-0.0910436	0.644976	0.534138	0.00341429
534	ENSG00000197016	black	-0.63474	0.000285541	0.417099	0.0272298
535	ENSG00000197062	black	-0.344917	0.0722501	0.68861	5.09682e-05
536	ENSG00000197134	black	-0.325378	0.0911098	0.594564	0.000848083
537	ENSG00000197170	black	-0.132206	0.502457	0.879305	7.33888e-10
538	ENSG00000197265	black	-0.133548	0.498091	0.408817	0.0307709
539	ENSG00000197299	black	-0.0989531	0.616392	0.687826	5.23968e-05
540	ENSG00000197362	black	-0.431144	0.0219856	0.173383	0.377595
541	ENSG00000197497	black	-0.146226	0.457795	0.476592	0.0103462
542	ENSG00000197498	black	-0.14233	0.469991	0.771888	1.5078e-06
543	ENSG00000197557	black	-0.0402583	0.838825	0.415396	0.0279297
544	ENSG00000197580	black	-0.136983	0.487001	0.362876	0.0577115
545	ENSG00000197713	black	-0.0513319	0.795319	0.845652	1.47084e-08
546	ENSG00000197782	black	-0.498683	0.00691078	0.547825	0.00254727
547	ENSG00000197798	black	-0.0059378	0.976077	0.441777	0.0185908
548	ENSG00000197894	black	-0.386535	0.0421691	0.399891	0.0349935
549	ENSG00000197928	black	0.208997	0.285823	0.680783	6.69188e-05
550	ENSG00000197959	black	0.0111131	0.955242	0.302973	0.117072
551	ENSG00000198046	black	-0.28352	0.143729	0.421694	0.0254128
552	ENSG00000198093	black	-0.0779848	0.693253	0.444144	0.0178974
553	ENSG00000198157	black	-0.242661	0.213427	0.268838	0.166567
554	ENSG00000198478	black	0.0742608	0.707248	0.302129	0.118146
555	ENSG00000198721	black	-0.600238	0.000733583	0.68447	5.89231e-05
556	ENSG00000198843	black	0.164425	0.403099	0.811982	1.56182e-07
557	ENSG00000198856	black	-0.0364936	0.853729	0.726488	1.20198e-05
558	ENSG00000198890	black	0.239649	0.21934	0.198689	0.310783
559	ENSG00000198898	black	-0.00721151	0.970947	0.884332	4.3478e-10
560	ENSG00000198900	black	0.00536552	0.978382	0.876366	9.86129e-10
561	ENSG00000198948	black	0.0250854	0.899172	0.467148	0.0121999
562	ENSG00000204310	black	-0.180634	0.357654	0.193481	0.323892
563	ENSG00000204344	black	0.0821588	0.677683	0.27682	0.153853
564	ENSG00000204370	black	0.0829012	0.674927	0.801316	2.99906e-07
565	ENSG00000204611	black	-0.251773	0.1962	0.834644	3.3719e-08
566	ENSG00000205133	black	0.0554875	0.779138	0.878107	8.28548e-10
567	ENSG00000205323	black	-0.0818659	0.678772	0.83589	3.07904e-08
568	ENSG00000205659	black	-0.48669	0.00863111	0.528473	0.00384085
569	ENSG00000205707	black	-0.299863	0.121068	0.884746	4.15969e-10
570	ENSG00000205808	black	-0.189599	0.333881	0.529117	0.0037902
571	ENSG00000211451	black	-0.56075	0.00190952	0.461043	0.0135393
572	ENSG00000211455	black	-0.087488	0.657992	0.922484	2.98489e-12
573	ENSG00000212719	black	-0.295049	0.12745	0.20995	0.283582
574	ENSG00000212916	black	-0.0510611	0.796376	0.692236	4.48011e-05
575	ENSG00000213639	black	-0.0751993	0.703712	0.84801	1.22108e-08
576	ENSG00000214194	black	-0.0469443	0.812493	0.76386	2.24912e-06
577	ENSG00000215114	black	-0.000640837	0.997418	0.902121	5.50288e-11
578	ENSG00000219545	black	0.0224776	0.909609	0.770227	1.63998e-06
579	ENSG00000228628	black	0.181849	0.354375	0.233514	0.231725
580	ENSG00000233382	black	0.102961	0.602111	0.232875	0.233042
581	ENSG00000236014	black	-0.274831	0.156954	0.295222	0.127217
582	ENSG00000240225	black	-0.190206	0.332306	0.492363	0.00777716
583	ENSG00000241127	black	-0.473362	0.0109517	0.713047	2.05945e-05
584	ENSG00000242779	black	-0.0312418	0.874601	0.52201	0.00438233
585	ENSG00000244607	black	0.108452	0.582775	0.222114	0.25596
586	ENSG00000245680	black	-0.0671379	0.734273	0.700057	3.37076e-05
587	ENSG00000248905	black	-0.294621	0.128029	0.284288	0.1426
588	ENSG00000250312	black	-0.0914431	0.64352	0.73621	7.98299e-06
589	ENSG00000254685	black	0.0667774	0.73565	0.792452	5.01046e-07
590	ENSG00000256229	black	-0.380765	0.0456105	0.524891	0.00413347
591	ENSG00000256294	black	-0.389269	0.0406122	0.748852	4.56369e-06
592	ENSG00000256771	black	-0.272563	0.160544	0.718792	1.64212e-05
593	ENSG00000257218	black	-0.259991	0.181506	0.675802	7.92471e-05
594	ENSG00000257267	black	-0.107118	0.587449	0.893059	1.65016e-10
595	ENSG00000257335	black	-0.0474375	0.810558	0.330455	0.0858859
596	ENSG00000258227	black	-0.27115	0.16281	0.599952	0.000739003
597	ENSG00000258818	black	-0.188396	0.337014	0.294102	0.128734
598	ENSG00000260916	black	-0.142921	0.46813	0.846461	1.38031e-08
599	ENSG00000262473	black	-0.236889	0.224857	0.391355	0.0394557
600	ENSG00000262655	black	-0.160542	0.414449	0.21212	0.278519
601	ENSG00000267041	black	-0.371514	0.0515881	0.371827	0.0513767
602	ENSG00000269226	black	-0.401496	0.034202	0.478661	0.00997344
603	ENSG00000272047	black	-0.272859	0.160072	0.865465	2.77373e-09
604	ENSG00000272602	black	-0.328442	0.0879298	0.681703	6.48389e-05
605	ENSG00000275600	black	0.076777	0.697782	0.282966	0.144548
606	ENSG00000278053	black	-0.129801	0.510333	0.595506	0.000828064
607	ENSG00000278540	black	-0.203879	0.298052	0.617891	0.000458924
608	ENSG00000278613	black	-0.25287	0.194192	0.546986	0.00259431
609	ENSG00000279247	black	-0.321109	0.0956862	0.707576	2.54244e-05
610	ENSG00000279643	black	-0.0632747	0.749064	0.164991	0.401458
611	ENSG00000281106	black	-0.611181	0.000550286	0.354404	0.0642546
612	ENSG00000285943	black	-0.536316	0.00326143	0.392479	0.0388435
613	ENSG00000003436	blue	-0.601863	0.000703379	0.762712	2.37854e-06
614	ENSG00000004534	blue	-0.196084	0.317299	0.805915	2.27476e-07
615	ENSG00000005059	blue	-0.417103	0.0272285	0.645852	0.000205601
616	ENSG00000005436	blue	-0.288598	0.136384	0.788886	6.1176e-07
617	ENSG00000005801	blue	-0.464774	0.0127069	0.8012	3.0198e-07
618	ENSG00000005810	blue	-0.271955	0.161517	0.814091	1.36617e-07
619	ENSG00000006125	blue	0.0541358	0.784392	0.287786	0.137539
620	ENSG00000006453	blue	0.190636	0.331195	0.418266	0.0267588
621	ENSG00000006747	blue	-0.402167	0.0338754	0.293324	0.129796
622	ENSG00000007341	blue	-0.55582	0.00213429	0.457799	0.0142994
623	ENSG00000007516	blue	-0.681426	6.54596e-05	0.561616	0.00187225
624	ENSG00000007944	blue	-0.128458	0.514754	0.541597	0.00291488
625	ENSG00000008226	blue	-0.386497	0.0421911	0.66972	9.70031e-05
626	ENSG00000008324	blue	0.082966	0.674687	0.47683	0.0103029
627	ENSG00000008405	blue	-0.489033	0.00826933	0.78841	6.2808e-07
628	ENSG00000009780	blue	-0.255249	0.189887	0.779221	1.03162e-06
629	ENSG00000010072	blue	0.279082	0.15038	0.312712	0.105189
630	ENSG00000010310	blue	-0.0958769	0.627447	0.436451	0.020233
631	ENSG00000010318	blue	-0.170568	0.385505	0.413471	0.0287379
632	ENSG00000010404	blue	-0.0121495	0.951072	0.348743	0.0689382
633	ENSG00000010810	blue	-0.373205	0.0504522	0.480007	0.00973695
634	ENSG00000013392	blue	-0.285913	0.140234	0.57342	0.0014232
635	ENSG00000013441	blue	-0.23543	0.227809	0.863151	3.41496e-09
636	ENSG00000015153	blue	-0.243686	0.21144	0.744935	5.44552e-06
637	ENSG00000019144	blue	-0.332829	0.0835226	0.413417	0.0287611
638	ENSG00000020922	blue	-0.250959	0.197698	0.807013	2.12706e-07
639	ENSG00000022976	blue	-0.251731	0.196277	0.610212	0.00056471
640	ENSG00000027075	blue	-0.525037	0.00412116	0.780634	9.5727e-07
641	ENSG00000029993	blue	-0.388993	0.0407676	0.265056	0.172842
642	ENSG00000033867	blue	-0.242801	0.213155	0.826377	6.0494e-08
643	ENSG00000035115	blue	-0.54221	0.00287678	0.846634	1.3617e-08
644	ENSG00000036828	blue	-0.132948	0.500043	0.566589	0.00167002
645	ENSG00000037042	blue	-0.761855	2.47945e-06	0.61031	0.000563237
646	ENSG00000037757	blue	0.0351763	0.858956	0.233865	0.231005
647	ENSG00000037897	blue	-0.520354	0.00453116	0.106874	0.588305
648	ENSG00000038382	blue	0.196656	0.315861	0.3104	0.107924
649	ENSG00000040275	blue	-0.361033	0.0590881	0.729494	1.06108e-05
650	ENSG00000040933	blue	-0.27426	0.157852	0.812384	1.52265e-07
651	ENSG00000046647	blue	-0.461582	0.0134162	0.375398	0.0490074
652	ENSG00000047056	blue	-0.295428	0.126938	0.554801	0.00218347
653	ENSG00000047188	blue	-0.335922	0.0805191	0.856214	6.23284e-09
654	ENSG00000048028	blue	-0.17387	0.376236	0.779968	9.91677e-07
655	ENSG00000048462	blue	-0.462208	0.0132746	0.625251	0.000374268
656	ENSG00000048707	blue	-0.398474	0.0357052	0.868398	2.11917e-09
657	ENSG00000048991	blue	-0.329921	0.0864248	0.509925	0.00557054
658	ENSG00000049618	blue	-0.136574	0.488315	0.60317	0.000679891
659	ENSG00000050393	blue	-0.00770918	0.968943	0.2322	0.234438
660	ENSG00000051620	blue	0.0827215	0.675594	0.162306	0.409271
661	ENSG00000051825	blue	-0.284974	0.141597	0.830245	4.61989e-08
662	ENSG00000052841	blue	-0.0749714	0.70457	0.814668	1.31666e-07
663	ENSG00000053524	blue	0.0983726	0.618472	0.393034	0.038544
664	ENSG00000054267	blue	-0.308137	0.110653	0.781028	9.37423e-07
665	ENSG00000054654	blue	-0.38111	0.0453987	0.876731	9.50956e-10
666	ENSG00000055609	blue	-0.285146	0.141347	0.883174	4.91547e-10
667	ENSG00000055955	blue	0.0321468	0.870998	0.300399	0.120372
668	ENSG00000056558	blue	-0.307458	0.111482	0.752817	3.80377e-06
669	ENSG00000057935	blue	-0.563579	0.00179003	0.755008	3.43464e-06
670	ENSG00000058600	blue	-0.4148	0.0281779	0.735403	8.26433e-06
671	ENSG00000058668	blue	-0.271908	0.161592	0.397935	0.0359786
672	ENSG00000062194	blue	-0.41344	0.0287511	0.79797	3.65092e-07
673	ENSG00000063046	blue	-0.180011	0.359343	0.716577	1.79309e-05
674	ENSG00000063127	blue	-0.151926	0.440257	0.484272	0.0090184
675	ENSG00000063587	blue	-0.353326	0.0651273	0.644609	0.000213432
676	ENSG00000064313	blue	-0.154639	0.432038	0.825376	6.47969e-08
677	ENSG00000064607	blue	-0.00473745	0.980912	0.753834	3.62815e-06
678	ENSG00000064933	blue	-0.45798	0.0142559	0.808863	1.898e-07
679	ENSG00000065060	blue	0.00270067	0.989118	0.441485	0.0186781
680	ENSG00000065308	blue	-0.202201	0.302132	0.488324	0.00837746
681	ENSG00000065357	blue	-0.509087	0.00566218	0.814048	1.36989e-07
682	ENSG00000065457	blue	-0.303466	0.116447	0.35293	0.0654494
683	ENSG00000065526	blue	-0.133345	0.498751	0.493194	0.00765826
684	ENSG00000065675	blue	-0.37414	0.0498322	0.810008	1.76763e-07
685	ENSG00000066651	blue	-0.526643	0.00398808	0.771862	1.50974e-06
686	ENSG00000067113	blue	-0.1796	0.36046	0.387186	0.0417945
687	ENSG00000068400	blue	0.136918	0.48721	0.361977	0.0583797
688	ENSG00000068976	blue	-0.196105	0.317244	0.270307	0.164173
689	ENSG00000069020	blue	-0.450122	0.0162398	0.784104	7.94847e-07
690	ENSG00000069431	blue	-0.187826	0.338504	0.547996	0.00253775
691	ENSG00000069493	blue	-0.492166	0.00780554	0.88079	6.30221e-10
692	ENSG00000069667	blue	-0.459182	0.013971	0.851541	9.1869e-09
693	ENSG00000069869	blue	-0.157638	0.423051	0.503019	0.00636472
694	ENSG00000070018	blue	-0.580435	0.00120326	0.67883	7.15335e-05
695	ENSG00000070081	blue	-0.335137	0.0812729	0.868795	2.04217e-09
696	ENSG00000070087	blue	-0.562552	0.00183265	0.654549	0.000157545
697	ENSG00000070669	blue	-0.539341	0.00305882	0.927068	1.38758e-12
698	ENSG00000070718	blue	-0.209721	0.284119	0.880974	6.18396e-10
699	ENSG00000070770	blue	-0.499874	0.00675698	0.240221	0.21821
700	ENSG00000071073	blue	-0.445391	0.0175405	0.921179	3.681e-12
701	ENSG00000071082	blue	-0.290555	0.133626	0.329145	0.0872119
702	ENSG00000071243	blue	-0.129625	0.510911	0.79233	5.0452e-07
703	ENSG00000072121	blue	0.19203	0.327604	0.215551	0.270636
704	ENSG00000072840	blue	-0.304928	0.11461	0.23886	0.220907
705	ENSG00000072858	blue	-0.668306	0.000101608	0.677042	7.60032e-05
706	ENSG00000073605	blue	-0.237093	0.224446	0.768282	1.80797e-06
707	ENSG00000074054	blue	-0.272149	0.161205	0.825232	6.54403e-08
708	ENSG00000074621	blue	-0.502377	0.00644319	0.510265	0.00553369
709	ENSG00000075275	blue	-0.376853	0.0480674	0.400128	0.0348759
710	ENSG00000075292	blue	-0.52393	0.00421513	0.768657	1.77444e-06
711	ENSG00000075407	blue	-0.347199	0.07026	0.789302	5.97797e-07
712	ENSG00000075826	blue	-0.238208	0.222209	0.873033	1.36641e-09
713	ENSG00000076555	blue	-0.519841	0.00457813	0.711226	2.21023e-05
714	ENSG00000076641	blue	-0.278342	0.15151	0.901433	6.00322e-11
715	ENSG00000077097	blue	-0.42186	0.025349	0.787815	6.49071e-07
716	ENSG00000078269	blue	-0.686435	5.50203e-05	0.748947	4.54389e-06
717	ENSG00000078403	blue	-0.159416	0.417772	0.857644	5.52027e-09
718	ENSG00000078674	blue	-0.376975	0.0479894	0.750249	4.28169e-06
719	ENSG00000078687	blue	-0.462543	0.0131992	0.791563	5.26809e-07
720	ENSG00000079134	blue	-0.310506	0.107797	0.74479	5.48098e-06
721	ENSG00000079335	blue	-0.243881	0.211064	0.926325	1.57614e-12
722	ENSG00000079691	blue	-0.534365	0.00339804	0.679423	7.01022e-05
723	ENSG00000080573	blue	-0.41103	0.0297903	0.411662	0.0295146
724	ENSG00000080823	blue	-0.318466	0.0986045	0.349409	0.0683743
725	ENSG00000080947	blue	-0.641035	0.000237436	0.667336	0.000104875
726	ENSG00000081052	blue	-0.525438	0.00408753	0.75673	3.16747e-06
727	ENSG00000081665	blue	-0.571382	0.0014933	0.832814	3.84806e-08
728	ENSG00000082438	blue	-0.349506	0.068292	0.606581	0.00062176
729	ENSG00000082458	blue	-0.0959624	0.627139	0.270371	0.164069
730	ENSG00000082805	blue	-0.0656087	0.740117	0.341144	0.0756351
731	ENSG00000083535	blue	-0.152816	0.437552	0.784761	7.67049e-07
732	ENSG00000083814	blue	0.14685	0.455857	0.187331	0.339804
733	ENSG00000083844	blue	-0.288342	0.136747	0.319085	0.0979152
734	ENSG00000085063	blue	-0.461021	0.0135443	0.665417	0.000111615
735	ENSG00000085465	blue	-0.508554	0.00572114	0.702376	3.09284e-05
736	ENSG00000085788	blue	-0.311927	0.106111	0.897099	1.02422e-10
737	ENSG00000085978	blue	-0.35831	0.06117	0.875638	1.05981e-09
738	ENSG00000086102	blue	-0.275569	0.155797	0.754604	3.50024e-06
739	ENSG00000086848	blue	-0.0824295	0.676678	0.266563	0.170323
740	ENSG00000087299	blue	-0.595979	0.000818156	0.769952	1.66281e-06
741	ENSG00000088305	blue	0.119361	0.545197	0.492899	0.00770029
742	ENSG00000088387	blue	-0.214808	0.272331	0.91596	8.21849e-12
743	ENSG00000088538	blue	-0.4279	0.0231164	0.505056	0.00612115
744	ENSG00000088854	blue	-0.161651	0.411189	0.453176	0.0154432
745	ENSG00000088899	blue	-0.155974	0.428024	0.342386	0.0745074
746	ENSG00000089009	blue	-0.380634	0.0456911	0.789454	5.92764e-07
747	ENSG00000089022	blue	-0.19514	0.31968	0.719567	1.59208e-05
748	ENSG00000089053	blue	0.157178	0.424424	0.288	0.137234
749	ENSG00000089091	blue	-0.473365	0.010951	0.731473	9.76589e-06
750	ENSG00000089123	blue	-0.382153	0.0447631	0.785494	7.37116e-07
751	ENSG00000089335	blue	-0.25897	0.183289	0.83462	3.37789e-08
752	ENSG00000089737	blue	-0.210778	0.281643	0.302662	0.117467
753	ENSG00000089775	blue	-0.52249	0.00434005	0.951494	7.95055e-15
754	ENSG00000090905	blue	-0.348903	0.0688026	0.919632	4.69693e-12
755	ENSG00000091262	blue	-0.246322	0.206386	0.0712778	0.718526
756	ENSG00000091513	blue	-0.203694	0.298499	0.111288	0.5729
757	ENSG00000091592	blue	0.122566	0.534376	0.539981	0.00301738
758	ENSG00000091651	blue	-0.315554	0.101896	0.408845	0.0307583
759	ENSG00000092068	blue	-0.192719	0.325839	0.0276922	0.888755
760	ENSG00000092140	blue	-0.205642	0.293802	0.846734	1.35094e-08
761	ENSG00000092871	blue	-0.240923	0.216825	0.379449	0.0464256
762	ENSG00000093009	blue	-0.448839	0.0165845	0.428287	0.0229792
763	ENSG00000093183	blue	-0.098564	0.617786	0.659808	0.000133571
764	ENSG00000094804	blue	-0.248798	0.201716	0.156463	0.426559
765	ENSG00000094916	blue	-0.525957	0.00404447	0.867902	2.21876e-09
766	ENSG00000095066	blue	-0.343246	0.0737343	0.414065	0.0284867
767	ENSG00000096092	blue	-0.573914	0.00140665	0.548071	0.00253357
768	ENSG00000096384	blue	-0.26647	0.170478	0.538433	0.00311845
769	ENSG00000096872	blue	-0.488332	0.00837626	0.737106	7.68091e-06
770	ENSG00000097096	blue	-0.55921	0.00197743	0.646219	0.00020334
771	ENSG00000099204	blue	-0.556683	0.00209336	0.859399	4.74739e-09
772	ENSG00000099365	blue	-0.168613	0.391057	0.400945	0.0344719
773	ENSG00000100003	blue	-0.630163	0.000325705	0.359022	0.0606205
774	ENSG00000100014	blue	-0.162785	0.407871	0.660572	0.000130375
775	ENSG00000100024	blue	0.0331407	0.867044	0.259117	0.183031
776	ENSG00000100058	blue	-0.206187	0.292497	0.397015	0.0364493
777	ENSG00000100099	blue	-0.342805	0.0741305	0.570224	0.00153443
778	ENSG00000100360	blue	-0.42398	0.0245462	0.316968	0.100287
779	ENSG00000100380	blue	-0.505761	0.00603858	0.742755	6.00004e-06
780	ENSG00000100478	blue	-0.561348	0.00188372	0.591012	0.000927426
781	ENSG00000100526	blue	-0.256659	0.187367	0.389577	0.0404397
782	ENSG00000100592	blue	-0.193957	0.322681	0.777695	1.11768e-06
783	ENSG00000100813	blue	-0.172045	0.381344	0.497002	0.00713286
784	ENSG00000100814	blue	-0.230285	0.238428	0.302924	0.117134
785	ENSG00000100890	blue	-0.211427	0.28013	0.659517	0.000134809
786	ENSG00000101104	blue	-0.26529	0.17245	0.767392	1.88988e-06
787	ENSG00000101230	blue	-0.493548	0.00760805	0.30008	0.120785
788	ENSG00000101391	blue	-0.121369	0.538408	0.365448	0.0558317
789	ENSG00000101447	blue	-0.0590352	0.765396	0.0965356	0.625073
790	ENSG00000101544	blue	0.101569	0.607055	0.538222	0.00313249
791	ENSG00000101605	blue	-0.471495	0.0113148	0.660355	0.000131274
792	ENSG00000101842	blue	-0.388063	0.0412936	0.714051	1.98031e-05
793	ENSG00000101901	blue	-0.170231	0.386459	0.843488	1.73995e-08
794	ENSG00000101928	blue	-0.236135	0.226378	0.70638	2.66058e-05
795	ENSG00000101935	blue	-0.500362	0.00669477	0.844325	1.63105e-08
796	ENSG00000102078	blue	-0.162269	0.40938	0.49149	0.00790382
797	ENSG00000102098	blue	-0.414788	0.0281829	0.661881	0.000125048
798	ENSG00000102245	blue	-0.709151	2.39401e-05	0.418223	0.0267761
799	ENSG00000102349	blue	-0.0262624	0.894467	0.577561	0.0012895
800	ENSG00000102409	blue	-0.0908739	0.645595	0.66893	9.9552e-05
801	ENSG00000102547	blue	-0.149299	0.448294	0.652995	0.000165321
802	ENSG00000102554	blue	-0.35464	0.0640647	0.473159	0.0109907
803	ENSG00000102595	blue	-0.605437	0.000640748	0.395731	0.0371146
804	ENSG00000102760	blue	-0.622944	0.000399192	0.305048	0.11446
805	ENSG00000102781	blue	-0.635584	0.000278626	0.808678	1.91989e-07
806	ENSG00000102886	blue	-0.628561	0.000340902	0.522213	0.00436444
807	ENSG00000102908	blue	-0.271338	0.162508	0.822308	7.97713e-08
808	ENSG00000102931	blue	-0.373725	0.0501068	0.432209	0.0216239
809	ENSG00000103035	blue	0.0643834	0.74481	0.383271	0.0440896
810	ENSG00000103037	blue	-0.560121	0.00193702	0.719256	1.61197e-05
811	ENSG00000103044	blue	0.121379	0.538374	0.551715	0.00233847
812	ENSG00000103064	blue	-0.516068	0.0049363	0.924779	2.0464e-12
813	ENSG00000103168	blue	-0.00219121	0.991171	0.502418	0.00643823
814	ENSG00000103222	blue	0.0868195	0.660451	0.235277	0.228121
815	ENSG00000103269	blue	-0.506144	0.00599427	0.321998	0.0947191
816	ENSG00000103351	blue	-0.494423	0.00748531	0.753652	3.65909e-06
817	ENSG00000103540	blue	-0.487527	0.00850035	0.772061	1.49453e-06
818	ENSG00000103550	blue	-0.0220449	0.911342	0.236982	0.224668
819	ENSG00000104218	blue	-0.463904	0.012897	0.79079	5.50181e-07
820	ENSG00000104365	blue	-0.105775	0.592168	0.525868	0.00405182
821	ENSG00000104660	blue	-0.478964	0.0099198	0.349172	0.0685743
822	ENSG00000104728	blue	-0.178839	0.362532	0.352997	0.0653946
823	ENSG00000104756	blue	-0.210189	0.283022	0.736768	7.79347e-06
824	ENSG00000104852	blue	-0.0768128	0.697647	0.495427	0.0073463
825	ENSG00000105176	blue	-0.47917	0.00988344	0.872528	1.43459e-09
826	ENSG00000105185	blue	-0.207116	0.29028	0.614142	0.00050817
827	ENSG00000105708	blue	-0.253232	0.193533	0.829307	4.93495e-08
828	ENSG00000105717	blue	-0.388783	0.0408859	0.577386	0.00129492
829	ENSG00000105778	blue	-0.123587	0.530951	0.734908	8.44113e-06
830	ENSG00000105821	blue	-0.221062	0.258276	0.82336	7.43194e-08
831	ENSG00000105875	blue	-0.314482	0.103129	0.381781	0.0449891
832	ENSG00000105926	blue	-0.669806	9.67308e-05	0.808546	1.9356e-07
833	ENSG00000105939	blue	-0.497741	0.00703449	0.877185	9.08882e-10
834	ENSG00000106258	blue	-0.107558	0.585906	0.591724	0.000911043
835	ENSG00000106261	blue	-0.297365	0.124349	0.808801	1.90529e-07
836	ENSG00000106344	blue	-0.420361	0.0259294	0.772255	1.47988e-06
837	ENSG00000106355	blue	-0.0800091	0.685686	0.54721	0.00258171
838	ENSG00000106415	blue	-0.394634	0.037691	0.848661	1.15933e-08
839	ENSG00000106462	blue	0.209659	0.284265	0.670242	9.53532e-05
840	ENSG00000106477	blue	-0.5698	0.00154974	0.586671	0.00103312
841	ENSG00000106479	blue	-0.319682	0.0972538	0.537884	0.003155
842	ENSG00000106484	blue	-0.563057	0.00181159	0.411317	0.0296646
843	ENSG00000106692	blue	-0.356467	0.062611	0.875988	1.02377e-09
844	ENSG00000106723	blue	-0.0908696	0.645611	0.810165	1.75036e-07
845	ENSG00000106733	blue	-0.309383	0.109145	0.834265	3.46596e-08
846	ENSG00000106789	blue	-0.266235	0.170868	0.550909	0.00238047
847	ENSG00000106952	blue	-0.0929714	0.637962	0.404827	0.0326047
848	ENSG00000106992	blue	0.152752	0.437746	0.397988	0.0359517
849	ENSG00000107020	blue	0.266286	0.170784	0.398573	0.0356548
850	ENSG00000107077	blue	-0.222643	0.2548	0.898901	8.2259e-11
851	ENSG00000107104	blue	-0.149624	0.447297	0.551008	0.00237527
852	ENSG00000107164	blue	0.107196	0.587174	0.681409	6.54957e-05
853	ENSG00000107560	blue	-0.106317	0.590262	0.843428	1.74803e-08
854	ENSG00000107611	blue	-0.466735	0.0122868	0.844735	1.57984e-08
855	ENSG00000107731	blue	0.0129142	0.947997	0.0135408	0.945477
856	ENSG00000107960	blue	-0.0564267	0.775494	0.125685	0.523945
857	ENSG00000108010	blue	-0.306922	0.11214	0.457585	0.0143507
858	ENSG00000108306	blue	-0.0549415	0.781259	0.620876	0.000422757
859	ENSG00000108375	blue	0.134393	0.49535	0.373099	0.0505224
860	ENSG00000108465	blue	0.249639	0.200145	0.411445	0.029609
861	ENSG00000108578	blue	-0.455205	0.0149322	0.251064	0.197504
862	ENSG00000108797	blue	-0.469017	0.0118125	0.532349	0.00354439
863	ENSG00000108799	blue	-0.343654	0.0733697	0.686043	5.57789e-05
864	ENSG00000108848	blue	-0.241444	0.215803	0.901463	5.98089e-11
865	ENSG00000108924	blue	-0.133636	0.497806	0.349024	0.0686998
866	ENSG00000109184	blue	-0.367174	0.0545975	0.832389	3.96708e-08
867	ENSG00000109189	blue	-0.19193	0.327861	0.724715	1.29274e-05
868	ENSG00000109452	blue	-0.508938	0.00567864	0.908353	2.42602e-11
869	ENSG00000109654	blue	-0.666092	0.000109202	0.422261	0.0251957
870	ENSG00000109685	blue	-0.0299374	0.879798	0.577438	0.00129331
871	ENSG00000109689	blue	-0.212362	0.277959	0.910986	1.68627e-11
872	ENSG00000109756	blue	-0.0322469	0.8706	0.678773	7.16711e-05
873	ENSG00000109881	blue	-0.558973	0.00198807	0.616959	0.000470767
874	ENSG00000109944	blue	-0.545162	0.00269922	0.506042	0.00600603
875	ENSG00000110048	blue	-0.265045	0.172862	0.414259	0.0284049
876	ENSG00000110092	blue	-0.00777044	0.968697	0.376839	0.0480762
877	ENSG00000110318	blue	-0.273419	0.159181	0.747269	4.90336e-06
878	ENSG00000110583	blue	-0.110289	0.576369	0.516197	0.00492366
879	ENSG00000110881	blue	-0.708766	2.42952e-05	0.356628	0.0624836
880	ENSG00000110888	blue	-0.37049	0.0522863	0.950943	9.1786e-15
881	ENSG00000110944	blue	-0.336287	0.0801699	0.235186	0.228306
882	ENSG00000111011	blue	-0.124817	0.52684	0.781316	9.23192e-07
883	ENSG00000111087	blue	-0.095806	0.627703	0.255725	0.189034
884	ENSG00000111266	blue	-0.60402	0.00066498	0.823129	7.54862e-08
885	ENSG00000111271	blue	0.0724694	0.714013	0.0697472	0.724335
886	ENSG00000111300	blue	-0.213986	0.274213	0.832224	4.01424e-08
887	ENSG00000111371	blue	-0.365507	0.0557894	0.908248	2.46078e-11
888	ENSG00000111445	blue	-0.0100799	0.9594	0.292448	0.130998
889	ENSG00000111696	blue	-0.291853	0.13182	0.401561	0.03417
890	ENSG00000111711	blue	-0.233255	0.232258	0.818718	1.01246e-07
891	ENSG00000111716	blue	-0.438993	0.0194348	0.875837	1.03921e-09
892	ENSG00000111728	blue	-0.592536	0.000892628	0.46352	0.0129817
893	ENSG00000111752	blue	-0.310092	0.108293	0.681148	6.60872e-05
894	ENSG00000111785	blue	-0.358192	0.0612616	0.870312	1.77146e-09
895	ENSG00000111796	blue	-0.565812	0.00170033	0.404917	0.032562
896	ENSG00000111801	blue	0.243578	0.211648	0.233268	0.232232
897	ENSG00000111832	blue	-0.170395	0.385995	0.713051	2.05909e-05
898	ENSG00000111863	blue	-0.28475	0.141924	0.771159	1.56455e-06
899	ENSG00000111879	blue	-0.471368	0.01134	0.6969	3.78497e-05
900	ENSG00000112139	blue	-0.541944	0.00289329	0.471636	0.0112871
901	ENSG00000112200	blue	-0.403453	0.0332558	0.824682	6.79397e-08
902	ENSG00000112208	blue	-0.550607	0.00239635	0.732114	9.50517e-06
903	ENSG00000112234	blue	-0.278789	0.150826	0.779493	1.01688e-06
904	ENSG00000112290	blue	-0.0559729	0.777254	0.424677	0.0242868
905	ENSG00000112394	blue	-0.668623	0.000100557	0.634752	0.000285445
906	ENSG00000112812	blue	-0.531919	0.00357626	0.314532	0.103072
907	ENSG00000112877	blue	-0.250808	0.197977	0.520781	0.0044924
908	ENSG00000112902	blue	-0.520799	0.00449071	0.392299	0.0389412
909	ENSG00000112941	blue	-0.234497	0.229711	0.748299	4.67986e-06
910	ENSG00000112996	blue	-0.03549	0.85771	0.61941	0.000440195
911	ENSG00000113088	blue	-0.631357	0.000314775	0.540115	0.00300878
912	ENSG00000113319	blue	-0.729792	1.04795e-05	0.879585	7.1322e-10
913	ENSG00000113369	blue	-0.218192	0.264666	0.84322	1.77626e-08
914	ENSG00000113558	blue	-0.287914	0.137357	0.699887	3.39206e-05
915	ENSG00000113593	blue	-0.451779	0.0158036	0.834491	3.40957e-08
916	ENSG00000113649	blue	-0.234784	0.229124	0.881262	6.00259e-10
917	ENSG00000113971	blue	-0.177025	0.367499	0.754432	3.52844e-06
918	ENSG00000114126	blue	-0.553801	0.00223269	0.763272	2.31457e-06
919	ENSG00000114391	blue	-0.359941	0.0599166	0.296046	0.126108
920	ENSG00000114423	blue	-0.366378	0.055164	0.891207	2.04062e-10
921	ENSG00000114503	blue	-0.431096	0.022002	0.819451	9.64767e-08
922	ENSG00000114670	blue	-0.275543	0.155839	0.168024	0.392739
923	ENSG00000114739	blue	-0.376665	0.0481881	0.716799	1.77745e-05
924	ENSG00000114770	blue	-0.0481063	0.807936	0.485535	0.00881429
925	ENSG00000114796	blue	-0.304445	0.115215	0.743906	5.70145e-06
926	ENSG00000114841	blue	-0.217156	0.266997	0.707586	2.54144e-05
927	ENSG00000114861	blue	-0.520503	0.00451756	0.827572	5.57018e-08
928	ENSG00000114948	blue	-0.356331	0.0627182	0.35822	0.0612393
929	ENSG00000114999	blue	0.249998	0.199478	0.35199	0.0662209
930	ENSG00000115020	blue	-0.161203	0.412503	0.835883	3.08078e-08
931	ENSG00000115257	blue	-0.288385	0.136686	0.209211	0.285319
932	ENSG00000115368	blue	-0.335249	0.0811649	0.851929	8.90028e-09
933	ENSG00000115423	blue	-0.44025	0.0190502	0.704056	2.90435e-05
934	ENSG00000115459	blue	-0.127157	0.519058	0.54542	0.00268418
935	ENSG00000115687	blue	-0.431538	0.0218513	0.687209	5.35453e-05
936	ENSG00000115760	blue	-0.39707	0.036421	0.817924	1.06649e-07
937	ENSG00000115816	blue	-0.341645	0.0751786	0.816988	1.13358e-07
938	ENSG00000115977	blue	-0.681344	6.56429e-05	0.836744	2.8919e-08
939	ENSG00000116106	blue	-0.501484	0.00655367	0.783245	8.32548e-07
940	ENSG00000116251	blue	-0.444129	0.0179015	0.745658	5.27209e-06
941	ENSG00000116539	blue	-0.2885	0.136523	0.885297	3.92133e-10
942	ENSG00000116560	blue	-0.116412	0.555243	0.623226	0.000396064
943	ENSG00000116641	blue	-0.279926	0.149098	0.799686	3.30209e-07
944	ENSG00000116678	blue	-0.150813	0.443653	0.541589	0.00291537
945	ENSG00000116698	blue	0.0462227	0.815326	0.342916	0.0740306
946	ENSG00000116717	blue	0.0479152	0.808685	0.181368	0.355671
947	ENSG00000116731	blue	-0.180228	0.358753	0.882312	5.38076e-10
948	ENSG00000116771	blue	-0.452614	0.0155873	0.373964	0.0499487
949	ENSG00000116824	blue	-0.716065	1.82968e-05	0.52611	0.00403179
950	ENSG00000116922	blue	0.0171996	0.930776	0.37675	0.0481334
951	ENSG00000116983	blue	-0.172642	0.379669	0.529822	0.00373538
952	ENSG00000116984	blue	-0.326565	0.0898682	0.902725	5.09552e-11
953	ENSG00000117010	blue	-0.100206	0.611913	0.454351	0.0151455
954	ENSG00000117090	blue	-0.50659	0.00594291	0.894215	1.44246e-10
955	ENSG00000117143	blue	-0.472627	0.0110936	0.737022	7.7087e-06
956	ENSG00000117174	blue	-0.268594	0.166966	0.873891	1.25756e-09
957	ENSG00000117281	blue	-0.367716	0.0542145	0.397722	0.0360873
958	ENSG00000117479	blue	0.00859059	0.965394	0.417925	0.0268957
959	ENSG00000117569	blue	-0.354981	0.0637912	0.771625	1.52801e-06
960	ENSG00000117602	blue	-0.572685	0.00144815	0.89422	1.44168e-10
961	ENSG00000117620	blue	-0.546526	0.00262044	0.846991	1.32386e-08
962	ENSG00000117632	blue	-0.631881	0.000310084	0.311668	0.106417
963	ENSG00000117899	blue	-0.552938	0.00227594	0.25758	0.185735
964	ENSG00000118058	blue	-0.57042	0.0015274	0.924893	2.00773e-12
965	ENSG00000118181	blue	-0.405088	0.032482	0.420707	0.0257946
966	ENSG00000118200	blue	-0.424449	0.0243717	0.449323	0.0164536
967	ENSG00000118242	blue	-0.288838	0.136044	0.547818	0.00254764
968	ENSG00000118454	blue	-0.170346	0.386134	0.797398	3.77434e-07
969	ENSG00000118579	blue	-0.371768	0.0514162	0.496835	0.00715524
970	ENSG00000118762	blue	-0.475586	0.0105317	0.741389	6.37305e-06
971	ENSG00000118922	blue	-0.500329	0.00669903	0.909088	2.1941e-11
972	ENSG00000118971	blue	-0.521146	0.00445949	0.650143	0.000180479
973	ENSG00000119004	blue	-0.348903	0.0688022	0.711036	2.22649e-05
974	ENSG00000119231	blue	-0.147535	0.453734	0.797542	3.74295e-07
975	ENSG00000119402	blue	-0.24799	0.203231	0.782987	8.44193e-07
976	ENSG00000119514	blue	-0.434323	0.0209212	0.585174	0.00107194
977	ENSG00000119599	blue	0.0589439	0.765749	0.446491	0.0172305
978	ENSG00000119636	blue	-0.526501	0.00399967	0.773249	1.40668e-06
979	ENSG00000119661	blue	-0.332208	0.0841364	0.0701582	0.722774
980	ENSG00000119685	blue	-0.332743	0.0836075	0.430985	0.0220399
981	ENSG00000119720	blue	-0.151759	0.440764	0.395339	0.0373197
982	ENSG00000119723	blue	-0.100122	0.612211	0.150771	0.443779
983	ENSG00000119737	blue	-0.283604	0.143605	0.491486	0.00790432
984	ENSG00000119760	blue	-0.209998	0.283469	0.787214	6.70894e-07
985	ENSG00000119772	blue	-0.472268	0.0111633	0.727112	1.17142e-05
986	ENSG00000119927	blue	-0.391321	0.0394742	0.878955	7.6048e-10
987	ENSG00000120253	blue	-0.127753	0.517083	0.4298	0.0224483
988	ENSG00000120254	blue	0.146398	0.45726	0.0849742	0.667254
989	ENSG00000120451	blue	0.184326	0.347745	0.157365	0.423863
990	ENSG00000120733	blue	0.00212653	0.991431	0.506046	0.00600553
991	ENSG00000120798	blue	-0.119711	0.544011	0.819491	9.62202e-08
992	ENSG00000120910	blue	-0.210967	0.281203	0.719338	1.6067e-05
993	ENSG00000121152	blue	-0.0322138	0.870731	0.193314	0.324318
994	ENSG00000121310	blue	-0.323861	0.0927167	0.792158	5.0944e-07
995	ENSG00000121390	blue	-0.0740306	0.708116	0.744973	5.43628e-06
996	ENSG00000121895	blue	-0.34763	0.069889	0.495633	0.00731811
997	ENSG00000121989	blue	-0.40195	0.0339804	0.786997	6.78948e-07
998	ENSG00000122034	blue	-0.292549	0.13086	0.692306	4.46886e-05
999	ENSG00000122085	blue	-0.398808	0.0355364	0.800458	3.15537e-07
1000	ENSG00000122188	blue	-0.443175	0.0181786	0.747637	4.82241e-06
1001	ENSG00000122378	blue	-0.448748	0.016609	0.350018	0.0678609
1002	ENSG00000122952	blue	0.0392203	0.842929	0.276676	0.154076
1003	ENSG00000123095	blue	-0.574249	0.00139549	0.444753	0.0177222
1004	ENSG00000123178	blue	-0.268807	0.166617	0.591017	0.000927324
1005	ENSG00000123240	blue	-0.169749	0.387827	0.837398	2.75575e-08
1006	ENSG00000123352	blue	-0.118625	0.547698	0.469229	0.0117692
1007	ENSG00000123374	blue	-0.245045	0.208825	0.32822	0.0881574
1008	ENSG00000123453	blue	-0.33825	0.0783127	0.498003	0.00699984
1009	ENSG00000123552	blue	-0.2919	0.131755	0.812727	1.48991e-07
1010	ENSG00000123612	blue	-0.558703	0.00200024	0.747978	4.74846e-06
1011	ENSG00000124177	blue	-0.367513	0.0543574	0.894198	1.44537e-10
1012	ENSG00000124181	blue	-0.604178	0.000662228	0.694136	4.18425e-05
1013	ENSG00000124198	blue	-0.219226	0.262352	0.869684	1.87941e-09
1014	ENSG00000124203	blue	-0.549513	0.00245478	0.636426	0.00027188
1015	ENSG00000124222	blue	-0.079287	0.688382	0.793461	4.73224e-07
1016	ENSG00000124228	blue	0.186649	0.341595	0.317857	0.0992866
1017	ENSG00000124257	blue	-0.368412	0.0537257	0.201817	0.30307
1018	ENSG00000124374	blue	-0.621185	0.000419157	0.827772	5.49317e-08
1019	ENSG00000124496	blue	-0.47019	0.0115746	0.700299	3.34075e-05
1020	ENSG00000124549	blue	0.0332897	0.866451	0.460332	0.013703
1021	ENSG00000124602	blue	-0.28658	0.139269	0.441373	0.0187114
1022	ENSG00000124813	blue	-0.485823	0.00876831	0.577119	0.00130323
1023	ENSG00000124882	blue	-0.010114	0.959262	0.391534	0.039358
1024	ENSG00000124942	blue	0.0612654	0.756792	0.330825	0.0855145
1025	ENSG00000125351	blue	-0.497352	0.00708618	0.698973	3.50823e-05
1026	ENSG00000125354	blue	-0.4181	0.0268254	0.582638	0.00114056
1027	ENSG00000125375	blue	-0.126545	0.521088	0.639099	0.000251405
1028	ENSG00000125430	blue	-0.549681	0.00244573	0.857983	5.36242e-09
1029	ENSG00000125459	blue	-0.462048	0.0133107	0.415075	0.0280631
1030	ENSG00000125814	blue	-0.39882	0.0355304	0.865639	2.73022e-09
1031	ENSG00000125834	blue	-0.249258	0.200856	0.603101	0.000681108
1032	ENSG00000126216	blue	-0.180229	0.358752	0.293261	0.129882
1033	ENSG00000126226	blue	-0.482244	0.00935423	0.829916	4.72828e-08
1034	ENSG00000126653	blue	-0.149261	0.44841	0.685684	5.64836e-05
1035	ENSG00000126870	blue	-0.542319	0.00287007	0.784697	7.6973e-07
1036	ENSG00000126953	blue	-0.329523	0.0868278	0.335776	0.0806591
1037	ENSG00000127022	blue	0.0885112	0.654236	0.145568	0.459843
1038	ENSG00000127152	blue	-0.528719	0.00382146	0.840303	2.21821e-08
1039	ENSG00000127334	blue	-0.550886	0.00238168	0.918535	5.5664e-12
1040	ENSG00000127337	blue	-0.243454	0.211889	0.664322	0.00011563
1041	ENSG00000128536	blue	-0.208545	0.286889	0.567802	0.00162365
1042	ENSG00000128590	blue	-0.273087	0.159709	0.576147	0.00133388
1043	ENSG00000128596	blue	-0.184746	0.346628	0.643397	0.000221319
1044	ENSG00000128908	blue	0.00326411	0.986848	0.44578	0.0174305
1045	ENSG00000128951	blue	0.04755	0.810117	0.695873	3.92924e-05
1046	ENSG00000129472	blue	-0.290952	0.133073	0.598583	0.000765495
1047	ENSG00000129595	blue	-0.667848	0.000103137	0.439189	0.0193745
1048	ENSG00000129646	blue	-0.685791	5.6272e-05	0.531898	0.00357786
1049	ENSG00000130038	blue	-0.390105	0.0401458	0.561993	0.00185618
1050	ENSG00000130349	blue	-0.501219	0.00658684	0.325077	0.0914268
1051	ENSG00000130684	blue	-0.339318	0.0773163	0.789235	6.00013e-07
1052	ENSG00000130803	blue	0.186629	0.341649	0.194609	0.321025
1053	ENSG00000130818	blue	-0.0365873	0.853357	0.608921	0.00058444
1054	ENSG00000130827	blue	-0.120044	0.542883	0.560115	0.00193729
1055	ENSG00000130856	blue	-0.43331	0.0212557	0.853079	8.09772e-09
1056	ENSG00000130921	blue	-0.147712	0.453187	0.421009	0.0256771
1057	ENSG00000130956	blue	-0.423639	0.0246741	0.734692	8.51946e-06
1058	ENSG00000131018	blue	-0.402307	0.0338075	0.896798	1.06199e-10
1059	ENSG00000131067	blue	-0.531457	0.00361083	0.710782	2.24847e-05
1060	ENSG00000131127	blue	-0.268474	0.167163	0.872423	1.44913e-09
1061	ENSG00000131368	blue	-0.505716	0.00604391	0.573042	0.00143597
1062	ENSG00000131370	blue	-0.00619289	0.97505	0.51237	0.0053103
1063	ENSG00000131381	blue	-0.0203642	0.918078	0.590939	0.000929135
1064	ENSG00000131437	blue	-0.0508709	0.797119	0.735602	8.19403e-06
1065	ENSG00000131470	blue	-0.132801	0.500519	0.127631	0.517485
1066	ENSG00000131507	blue	-0.341331	0.075464	0.581898	0.00116129
1067	ENSG00000131797	blue	-0.401678	0.0341128	0.513576	0.00518576
1068	ENSG00000132199	blue	-0.139994	0.477383	0.849471	1.08643e-08
1069	ENSG00000132300	blue	-0.385104	0.0430027	0.845905	1.44201e-08
1070	ENSG00000132326	blue	-0.174735	0.373827	0.403173	0.0333902
1071	ENSG00000132383	blue	-0.411385	0.0296351	0.342951	0.0739988
1072	ENSG00000132388	blue	-0.420851	0.0257388	0.441285	0.0187379
1073	ENSG00000132432	blue	-0.135228	0.492652	0.379749	0.0462386
1074	ENSG00000132465	blue	-0.335027	0.0813791	0.673058	8.6865e-05
1075	ENSG00000132680	blue	-0.368608	0.0535883	0.753823	3.63002e-06
1076	ENSG00000132749	blue	-0.422989	0.0249189	0.30236	0.117852
1077	ENSG00000132932	blue	-0.298679	0.122616	0.613863	0.000512018
1078	ENSG00000132953	blue	-0.36431	0.0566577	0.8312	4.31811e-08
1079	ENSG00000133059	blue	0.0733265	0.710774	0.499007	0.0068687
1080	ENSG00000133111	blue	-0.363635	0.0571517	0.844091	1.66085e-08
1081	ENSG00000133134	blue	-0.525929	0.00404673	0.641653	0.000233124
1082	ENSG00000133142	blue	-0.520008	0.00456277	0.675202	8.08601e-05
1083	ENSG00000133422	blue	-0.305812	0.113509	0.48293	0.00923952
1084	ENSG00000133466	blue	-0.429012	0.0227234	0.710996	2.22997e-05
1085	ENSG00000133624	blue	-0.318191	0.0989118	0.870263	1.77972e-09
1086	ENSG00000133872	blue	-0.270621	0.163664	0.77008	1.65214e-06
1087	ENSG00000134013	blue	-0.20515	0.294985	0.435675	0.0204815
1088	ENSG00000134146	blue	-0.499239	0.00683869	0.402294	0.0338137
1089	ENSG00000134186	blue	-0.222511	0.255088	0.863043	3.4479e-09
1090	ENSG00000134193	blue	-0.666023	0.000109445	0.279101	0.150351
1091	ENSG00000134202	blue	-0.0775261	0.694971	0.398119	0.0358851
1092	ENSG00000134247	blue	-0.367003	0.0547186	0.257523	0.185835
1093	ENSG00000134265	blue	-0.0824646	0.676548	0.807618	2.04955e-07
1094	ENSG00000134278	blue	0.0742086	0.707445	0.42731	0.0233274
1095	ENSG00000134294	blue	-0.311817	0.106241	0.786836	6.8499e-07
1096	ENSG00000134297	blue	-0.679339	7.03041e-05	0.615437	0.00049066
1097	ENSG00000134324	blue	-0.193297	0.324361	0.852946	8.18743e-09
1098	ENSG00000134352	blue	-0.400943	0.0344729	0.870747	1.70013e-09
1099	ENSG00000134508	blue	-0.156347	0.426908	0.317698	0.0994648
1100	ENSG00000134531	blue	-0.235836	0.226985	0.30232	0.117903
1101	ENSG00000134539	blue	-0.284376	0.142472	0.346347	0.0709982
1102	ENSG00000134884	blue	-0.179751	0.360049	0.909259	2.14317e-11
1103	ENSG00000134899	blue	-0.213533	0.275256	0.747487	4.85511e-06
1104	ENSG00000134909	blue	-0.215795	0.270082	0.355475	0.0633973
1105	ENSG00000135093	blue	-0.370413	0.0523389	0.308415	0.110315
1106	ENSG00000135108	blue	-0.41901	0.026462	0.847655	1.25601e-08
1107	ENSG00000135116	blue	0.105756	0.592236	0.315197	0.102306
1108	ENSG00000135119	blue	-0.321548	0.095207	0.503193	0.00634358
1109	ENSG00000135249	blue	-0.302505	0.117667	0.853634	7.73434e-09
1110	ENSG00000135272	blue	-0.343938	0.0731172	0.810761	1.68634e-07
1111	ENSG00000135299	blue	-0.394445	0.0377909	0.499754	0.00677241
1112	ENSG00000135407	blue	-0.212892	0.276732	0.310833	0.107408
1113	ENSG00000135426	blue	-0.598693	0.000763334	0.65218	0.000169534
1114	ENSG00000135437	blue	-0.305149	0.114335	0.523649	0.00423922
1115	ENSG00000135469	blue	-0.583845	0.00110743	0.639772	0.000246468
1116	ENSG00000135473	blue	-0.113504	0.565233	0.769229	1.72429e-06
1117	ENSG00000135749	blue	-0.557233	0.00206765	0.795489	4.21427e-07
1118	ENSG00000135837	blue	-0.510527	0.00550548	0.806294	2.22278e-07
1119	ENSG00000135862	blue	0.0845504	0.66882	0.314254	0.103393
1120	ENSG00000135960	blue	-0.478409	0.0100182	0.759335	2.79888e-06
1121	ENSG00000135976	blue	-0.375115	0.0491924	0.734666	8.52897e-06
1122	ENSG00000136002	blue	-0.449495	0.0164074	0.542838	0.00283821
1123	ENSG00000136003	blue	-0.256627	0.187425	0.665123	0.000112681
1124	ENSG00000136052	blue	-0.558588	0.00200543	0.388525	0.0410315
1125	ENSG00000136152	blue	-0.165836	0.399018	0.840316	2.21605e-08
1126	ENSG00000136169	blue	-0.212905	0.276704	0.821535	8.4012e-08
1127	ENSG00000136235	blue	-0.150444	0.444781	0.179434	0.360911
1128	ENSG00000136319	blue	-0.495078	0.00739439	-0.000416529	0.998322
1129	ENSG00000136457	blue	-0.297473	0.124207	0.150606	0.444285
1130	ENSG00000136738	blue	-0.238508	0.22161	0.639143	0.000251081
1131	ENSG00000136819	blue	0.181377	0.355646	0.366243	0.0552603
1132	ENSG00000136828	blue	-0.33835	0.078219	0.541892	0.00289648
1133	ENSG00000137070	blue	-0.153702	0.434866	0.637402	0.00026424
1134	ENSG00000137154	blue	-0.509109	0.00565977	0.589546	0.000962017
1135	ENSG00000137269	blue	-0.185247	0.3453	0.431919	0.021722
1136	ENSG00000137338	blue	-0.669433	9.79234e-05	0.684905	5.80392e-05
1137	ENSG00000137501	blue	-0.334834	0.0815661	0.733618	8.9185e-06
1138	ENSG00000137692	blue	-0.37157	0.0515501	0.389215	0.0406427
1139	ENSG00000137731	blue	-0.374395	0.0496643	0.229838	0.239365
1140	ENSG00000137817	blue	-0.134534	0.494897	0.718224	1.67975e-05
1141	ENSG00000137842	blue	-0.714504	1.94547e-05	0.392924	0.0386033
1142	ENSG00000137843	blue	-0.466747	0.0122842	0.250131	0.199232
1143	ENSG00000137877	blue	-0.147287	0.454501	0.302807	0.117283
1144	ENSG00000137936	blue	-0.55541	0.00215393	0.263688	0.175154
1145	ENSG00000138002	blue	-0.0243866	0.901967	0.199392	0.309039
1146	ENSG00000138018	blue	-0.233239	0.232291	0.799147	3.40829e-07
1147	ENSG00000138095	blue	-0.314277	0.103366	0.77116	1.56446e-06
1148	ENSG00000138311	blue	-0.412604	0.0291083	0.465994	0.0124441
1149	ENSG00000138326	blue	-0.230777	0.237398	0.629796	0.000329134
1150	ENSG00000138378	blue	-0.363077	0.057563	0.868873	2.02737e-09
1151	ENSG00000138439	blue	-0.205413	0.294352	0.572128	0.00146729
1152	ENSG00000138593	blue	-0.138866	0.480975	0.799746	3.29055e-07
1153	ENSG00000138795	blue	-0.684049	5.97913e-05	0.728221	1.11883e-05
1154	ENSG00000138796	blue	-0.215333	0.271132	0.458646	0.0140975
1155	ENSG00000139044	blue	-0.42586	0.0238519	0.16221	0.40955
1156	ENSG00000139055	blue	-0.38226	0.044698	0.880396	6.56387e-10
1157	ENSG00000139131	blue	-0.613262	0.000520389	0.20718	0.290126
1158	ENSG00000139160	blue	-0.172978	0.378728	0.45351	0.0153582
1159	ENSG00000139173	blue	-0.461088	0.013529	0.397518	0.0361916
1160	ENSG00000139190	blue	-0.364365	0.0566176	0.894725	1.35868e-10
1161	ENSG00000139211	blue	-0.314423	0.103197	0.843402	1.75159e-08
1162	ENSG00000139631	blue	0.262854	0.176572	0.444487	0.0177986
1163	ENSG00000139737	blue	-0.467632	0.0120986	0.899497	7.64428e-11
1164	ENSG00000139974	blue	-0.501259	0.0065818	0.572204	0.00146465
1165	ENSG00000139990	blue	0.0343183	0.862363	0.555659	0.00214198
1166	ENSG00000140153	blue	-0.0662749	0.73757	0.411332	0.0296584
1167	ENSG00000140403	blue	-0.357532	0.0617749	0.606561	0.000622084
1168	ENSG00000140443	blue	-0.728685	1.09747e-05	0.591903	0.000906948
1169	ENSG00000140463	blue	-0.683483	6.09754e-05	0.728956	1.08515e-05
1170	ENSG00000140543	blue	0.088904	0.652797	0.420653	0.0258157
1171	ENSG00000140718	blue	-0.477922	0.0101052	0.441212	0.0187596
1172	ENSG00000140807	blue	-0.398958	0.0354608	0.685284	5.72764e-05
1173	ENSG00000140943	blue	-0.424227	0.0244541	0.6042	0.000661853
1174	ENSG00000140948	blue	-0.465249	0.012604	0.617507	0.000463774
1175	ENSG00000141040	blue	-0.341406	0.0753956	0.705102	2.79231e-05
1176	ENSG00000141076	blue	-0.61401	0.000509996	0.333023	0.083332
1177	ENSG00000141232	blue	-0.518356	0.00471637	0.573268	0.00142833
1178	ENSG00000141258	blue	-0.174956	0.373214	0.59536	0.000831138
1179	ENSG00000141384	blue	-0.134784	0.494086	0.779932	9.936e-07
1180	ENSG00000141385	blue	-0.208498	0.287002	0.25107	0.197493
1181	ENSG00000141404	blue	-0.312705	0.105197	0.277591	0.152662
1182	ENSG00000141425	blue	-0.229991	0.239045	0.811744	1.58538e-07
1183	ENSG00000141469	blue	-0.298908	0.122315	0.589109	0.000972545
1184	ENSG00000141542	blue	-0.308702	0.109967	0.23627	0.226106
1185	ENSG00000141576	blue	-0.339079	0.0775382	0.56052	0.00191952
1186	ENSG00000141642	blue	-0.233347	0.23207	0.479691	0.00979196
1187	ENSG00000141655	blue	-0.231249	0.236414	0.243475	0.211848
1188	ENSG00000141956	blue	-0.213064	0.276337	0.62675	0.000358821
1189	ENSG00000142102	blue	-0.348588	0.0690703	0.733538	8.94889e-06
1190	ENSG00000142156	blue	-0.295807	0.126429	0.376354	0.0483884
1191	ENSG00000142168	blue	-0.283602	0.143609	0.553003	0.00227264
1192	ENSG00000142794	blue	-0.266957	0.169667	0.436142	0.0203315
1193	ENSG00000142867	blue	-0.0648643	0.742967	0.274442	0.157566
1194	ENSG00000142920	blue	-0.19879	0.310532	0.457964	0.0142597
1195	ENSG00000143178	blue	-0.114811	0.560732	0.170995	0.384301
1196	ENSG00000143190	blue	-0.418773	0.0265562	0.773829	1.36548e-06
1197	ENSG00000143458	blue	-0.445477	0.017516	0.704047	2.9054e-05
1198	ENSG00000143493	blue	-0.211317	0.280387	0.565869	0.00169809
1199	ENSG00000143514	blue	0.131525	0.50468	0.621929	0.000410609
1200	ENSG00000143515	blue	-0.475876	0.0104781	0.649916	0.00018174
1201	ENSG00000143727	blue	-0.218846	0.263201	0.757609	3.03843e-06
1202	ENSG00000143748	blue	-0.338067	0.0784844	0.912027	1.45598e-11
1203	ENSG00000143847	blue	-0.32882	0.0875432	0.410356	0.0300859
1204	ENSG00000143947	blue	-0.468506	0.0119175	0.695736	3.94892e-05
1205	ENSG00000144034	blue	-0.421561	0.0254639	0.712275	2.12223e-05
1206	ENSG00000144214	blue	-0.620135	0.00043149	0.469174	0.0117804
1207	ENSG00000144283	blue	-0.383469	0.0439711	0.331746	0.084595
1208	ENSG00000144451	blue	-0.337096	0.0794004	0.734298	8.66401e-06
1209	ENSG00000144580	blue	-0.20543	0.294311	0.43248	0.021533
1210	ENSG00000144749	blue	-0.570232	0.00153414	0.535127	0.00334407
1211	ENSG00000144802	blue	0.299993	0.120899	0.366832	0.0548401
1212	ENSG00000145014	blue	-0.116706	0.55424	0.293422	0.129662
1213	ENSG00000145020	blue	0.233502	0.231749	0.580919	0.00118922
1214	ENSG00000145241	blue	-0.238342	0.221941	0.834484	3.41144e-08
1215	ENSG00000145247	blue	-0.385366	0.0428494	0.471373	0.011339
1216	ENSG00000145390	blue	-0.492236	0.00779547	0.781258	9.26038e-07
1217	ENSG00000145495	blue	-0.241912	0.214888	0.904892	3.8501e-11
1218	ENSG00000145649	blue	-0.127747	0.517104	0.330807	0.0855328
1219	ENSG00000145741	blue	-0.523557	0.0042472	0.472514	0.0111154
1220	ENSG00000145882	blue	-0.370308	0.0524114	0.392646	0.0387533
1221	ENSG00000145949	blue	-0.164217	0.403701	0.40126	0.0343172
1222	ENSG00000145996	blue	-0.350589	0.0673825	0.665063	0.000112902
1223	ENSG00000146021	blue	-0.519716	0.00458956	0.840482	2.18855e-08
1224	ENSG00000146067	blue	0.00324866	0.98691	0.484849	0.00892462
1225	ENSG00000146243	blue	-0.51859	0.00469429	0.49917	0.0068475
1226	ENSG00000146414	blue	-0.209851	0.283814	0.808601	1.929e-07
1227	ENSG00000146757	blue	-0.169843	0.38756	0.785468	7.38137e-07
1228	ENSG00000146909	blue	-0.354055	0.0645361	0.71787	1.70354e-05
1229	ENSG00000147118	blue	-0.373758	0.0500844	0.87093	1.67085e-09
1230	ENSG00000147174	blue	-0.274859	0.15691	0.842498	1.87747e-08
1231	ENSG00000147224	blue	-0.129453	0.511477	0.384165	0.043557
1232	ENSG00000147324	blue	-0.432476	0.0215342	0.491054	0.00796766
1233	ENSG00000147408	blue	-0.440197	0.0190662	0.875727	1.05048e-09
1234	ENSG00000147421	blue	0.00531978	0.978566	0.291726	0.131997
1235	ENSG00000147437	blue	-0.369108	0.0532403	0.374092	0.0498639
1236	ENSG00000147576	blue	0.015828	0.936285	0.606581	0.000621762
1237	ENSG00000147586	blue	-0.239091	0.220447	0.571449	0.00149092
1238	ENSG00000147604	blue	-0.4159	0.0277212	0.808793	1.90625e-07
1239	ENSG00000147642	blue	-0.171859	0.381867	0.330948	0.0853912
1240	ENSG00000147677	blue	-0.356017	0.0629667	0.650023	0.000181147
1241	ENSG00000147789	blue	-0.335129	0.0812813	0.542231	0.00287547
1242	ENSG00000147853	blue	-0.446944	0.0171044	0.858871	4.96884e-09
1243	ENSG00000147912	blue	-0.490813	0.00800313	0.485414	0.00883373
1244	ENSG00000148019	blue	-0.261973	0.17808	0.739574	6.9006e-06
1245	ENSG00000148090	blue	-0.264766	0.17333	0.778927	1.04768e-06
1246	ENSG00000148120	blue	-0.511562	0.00539516	0.277488	0.152822
1247	ENSG00000148219	blue	-0.470588	0.0114949	0.486135	0.00871879
1248	ENSG00000148481	blue	-0.29683	0.125061	0.72973	1.05067e-05
1249	ENSG00000148680	blue	-0.427803	0.0231512	0.395136	0.0374263
1250	ENSG00000148700	blue	-0.304839	0.114722	0.867178	2.37189e-09
1251	ENSG00000149187	blue	-0.183409	0.350189	0.847392	1.28255e-08
1252	ENSG00000149294	blue	-0.211979	0.278848	0.409381	0.0305185
1253	ENSG00000149311	blue	-0.498538	0.00692971	0.910472	1.81193e-11
1254	ENSG00000149346	blue	-0.268343	0.167379	0.386935	0.0419384
1255	ENSG00000149531	blue	-0.389304	0.040593	0.321061	0.0957383
1256	ENSG00000149646	blue	-0.434577	0.0208382	0.551346	0.0023576
1257	ENSG00000150401	blue	-0.378866	0.0467907	0.546216	0.00263819
1258	ENSG00000150433	blue	-0.567423	0.00163804	0.153056	0.436823
1259	ENSG00000150593	blue	-0.375997	0.0486192	0.769653	1.68802e-06
1260	ENSG00000150627	blue	-0.54597	0.00265233	0.37039	0.0523548
1261	ENSG00000150764	blue	-0.369934	0.0526684	0.60869	0.000588048
1262	ENSG00000150867	blue	-0.393804	0.0381313	0.344782	0.0723692
1263	ENSG00000150938	blue	0.0230805	0.907195	0.333058	0.0832976
1264	ENSG00000151006	blue	-0.243038	0.212694	0.589261	0.000968879
1265	ENSG00000151131	blue	-0.681539	6.52044e-05	0.419068	0.0264389
1266	ENSG00000151135	blue	-0.244062	0.210713	0.785739	7.27331e-07
1267	ENSG00000151208	blue	0.0878854	0.656533	0.21363	0.275031
1268	ENSG00000151338	blue	-0.519695	0.00459155	0.475097	0.0106229
1269	ENSG00000151376	blue	-0.452391	0.0156447	0.285506	0.140823
1270	ENSG00000151612	blue	-0.510201	0.00554065	0.890612	2.18305e-10
1271	ENSG00000151623	blue	-0.361691	0.0585936	0.763874	2.24757e-06
1272	ENSG00000151687	blue	-0.574132	0.00139939	0.530473	0.00368532
1273	ENSG00000151690	blue	0.215619	0.270482	0.450059	0.0162566
1274	ENSG00000151692	blue	-0.352415	0.0658715	0.797197	3.81861e-07
1275	ENSG00000151729	blue	-0.303955	0.115831	0.372386	0.0510002
1276	ENSG00000152454	blue	-0.303001	0.117036	0.649707	0.000182904
1277	ENSG00000152465	blue	-0.418624	0.0266154	0.824902	6.6931e-08
1278	ENSG00000152495	blue	-0.423838	0.0245995	0.876794	9.4502e-10
1279	ENSG00000152620	blue	-0.404721	0.0326545	0.769077	1.73755e-06
1280	ENSG00000152795	blue	-0.189334	0.334571	0.853314	7.94213e-09
1281	ENSG00000153044	blue	-0.0512359	0.795694	0.32416	0.0923988
1282	ENSG00000153207	blue	-0.432214	0.0216225	0.77286	1.43495e-06
1283	ENSG00000153485	blue	-0.617197	0.000467713	0.595346	0.000831424
1284	ENSG00000153560	blue	-0.167075	0.395455	0.832816	3.84747e-08
1285	ENSG00000153574	blue	-0.0891732	0.651811	0.220307	0.259947
1286	ENSG00000153896	blue	-0.171217	0.383673	0.638984	0.000252258
1287	ENSG00000154027	blue	-0.4714	0.0113336	0.677801	7.40744e-05
1288	ENSG00000154134	blue	-0.269505	0.165477	0.691387	4.6182e-05
1289	ENSG00000154229	blue	-0.36805	0.0539791	0.768522	1.78647e-06
1290	ENSG00000154309	blue	-0.0348706	0.86017	0.554471	0.00219961
1291	ENSG00000154640	blue	-0.100642	0.610357	0.675758	7.93621e-05
1292	ENSG00000154734	blue	-0.225203	0.249235	0.578092	0.00127318
1293	ENSG00000154814	blue	-0.485978	0.00874364	0.85881	4.995e-09
1294	ENSG00000155158	blue	-0.134534	0.494897	0.889753	2.40465e-10
1295	ENSG00000155545	blue	-0.252929	0.194085	0.818083	1.05547e-07
1296	ENSG00000155755	blue	0.0875987	0.657586	0.71414	1.97345e-05
1297	ENSG00000155792	blue	-0.394063	0.0379936	0.287884	0.1374
1298	ENSG00000155966	blue	-0.554852	0.00218099	0.54593	0.00265465
1299	ENSG00000156042	blue	-0.638002	0.000259635	0.822203	8.0335e-08
1300	ENSG00000156172	blue	-0.477426	0.0101945	0.752617	3.83927e-06
1301	ENSG00000156218	blue	-0.300364	0.120418	0.554716	0.00218764
1302	ENSG00000156232	blue	-0.318147	0.0989613	0.607568	0.000605784
1303	ENSG00000156475	blue	-0.153605	0.435161	0.169985	0.387157
1304	ENSG00000156508	blue	-0.295505	0.126835	0.401424	0.0342372
1305	ENSG00000156535	blue	-0.420717	0.0257907	0.336928	0.0795595
1306	ENSG00000156804	blue	-0.590582	0.000937472	0.752372	3.88303e-06
1307	ENSG00000156876	blue	-0.43714	0.020014	0.730936	9.98889e-06
1308	ENSG00000156968	blue	0.16048	0.41463	0.184322	0.347757
1309	ENSG00000157193	blue	-0.489357	0.00822037	0.726833	1.18499e-05
1310	ENSG00000157404	blue	-0.435725	0.0204656	0.229595	0.239878
1311	ENSG00000157992	blue	0.368456	0.0536949	0.47462	0.0107125
1312	ENSG00000158079	blue	-0.611623	0.000543811	0.707646	2.53565e-05
1313	ENSG00000158161	blue	-0.460355	0.0136975	0.843074	1.7964e-08
1314	ENSG00000158427	blue	-0.402813	0.0335631	0.504995	0.00612827
1315	ENSG00000158636	blue	-0.444092	0.0179122	0.818321	1.03916e-07
1316	ENSG00000158711	blue	-0.326216	0.0902322	0.83225	4.00677e-08
1317	ENSG00000158813	blue	0.0348754	0.86015	0.443007	0.0182276
1318	ENSG00000158859	blue	-0.502893	0.00638009	0.509335	0.00563495
1319	ENSG00000158887	blue	-0.118046	0.549666	0.284031	0.142978
1320	ENSG00000158966	blue	-0.593878	0.000862929	0.506143	0.0059943
1321	ENSG00000159023	blue	-0.272498	0.160647	0.701858	3.15303e-05
1322	ENSG00000159433	blue	-0.413834	0.0285841	0.736424	7.90972e-06
1323	ENSG00000159445	blue	-0.457948	0.0142637	0.847262	1.29574e-08
1324	ENSG00000159588	blue	0.100382	0.611285	0.280827	0.147739
1325	ENSG00000159899	blue	-0.694349	4.15221e-05	0.758278	2.94341e-06
1326	ENSG00000159921	blue	-0.0436691	0.825369	0.533613	0.00345203
1327	ENSG00000160007	blue	0.0374492	0.849941	0.258347	0.184382
1328	ENSG00000160124	blue	-0.187043	0.340559	0.76445	2.18517e-06
1329	ENSG00000160191	blue	-0.325864	0.0905996	0.41136	0.029646
1330	ENSG00000160201	blue	-0.344749	0.0723987	0.285212	0.141251
1331	ENSG00000160208	blue	-0.515636	0.0049788	0.576149	0.00133379
1332	ENSG00000160218	blue	0.161104	0.412796	0.397753	0.0360714
1333	ENSG00000160305	blue	-0.367979	0.054029	0.675514	8.00171e-05
1334	ENSG00000160307	blue	-0.374557	0.0495573	-0.0162842	0.934452
1335	ENSG00000160469	blue	-0.177978	0.364884	0.320885	0.0959304
1336	ENSG00000160679	blue	-0.177352	0.366601	0.13255	0.501336
1337	ENSG00000160818	blue	-0.458384	0.0141596	0.783717	8.11654e-07
1338	ENSG00000160961	blue	-0.00246525	0.990067	0.566402	0.00167728
1339	ENSG00000161010	blue	-0.354173	0.064441	0.846547	1.37107e-08
1340	ENSG00000161048	blue	-0.328316	0.0880588	0.523395	0.00426115
1341	ENSG00000161298	blue	-0.363088	0.0575545	0.82824	5.31726e-08
1342	ENSG00000161381	blue	-0.623709	0.000390772	0.766626	1.9631e-06
1343	ENSG00000161405	blue	-0.461725	0.0133837	0.538092	0.00314114
1344	ENSG00000162086	blue	-0.313356	0.104435	0.902049	5.55352e-11
1345	ENSG00000162148	blue	0.262685	0.176862	0.358825	0.0607718
1346	ENSG00000162241	blue	0.28508	0.141443	0.329555	0.086795
1347	ENSG00000162373	blue	-0.49745	0.00707313	0.397632	0.0361329
1348	ENSG00000162398	blue	0.0100266	0.959614	0.213232	0.27595
1349	ENSG00000162408	blue	-0.244247	0.210356	0.694269	4.16431e-05
1350	ENSG00000162437	blue	-0.47217	0.0111825	0.47528	0.0105887
1351	ENSG00000162769	blue	-0.0969279	0.623661	0.283865	0.143221
1352	ENSG00000162777	blue	-0.615604	0.000488444	0.197796	0.313007
1353	ENSG00000162817	blue	-0.673936	8.43585e-05	0.091449	0.643499
1354	ENSG00000162825	blue	-0.653535	0.000162581	0.650587	0.000178044
1355	ENSG00000162836	blue	-0.315946	0.101449	0.662001	0.000124571
1356	ENSG00000162909	blue	0.271697	0.16193	0.469924	0.0116283
1357	ENSG00000162997	blue	0.28871	0.136225	0.258159	0.184713
1358	ENSG00000163002	blue	-0.261938	0.178141	0.56765	0.00162941
1359	ENSG00000163006	blue	-0.321161	0.095629	0.827821	5.47456e-08
1360	ENSG00000163069	blue	-0.0948386	0.631197	0.51587	0.00495574
1361	ENSG00000163170	blue	0.0672686	0.733774	0.237754	0.223118
1362	ENSG00000163513	blue	-0.194322	0.321752	0.64834	0.000190685
1363	ENSG00000163516	blue	-0.610234	0.000564379	0.782097	8.85445e-07
1364	ENSG00000163534	blue	0.290477	0.133735	0.513603	0.00518302
1365	ENSG00000163644	blue	-0.420273	0.025964	0.855911	6.39428e-09
1366	ENSG00000163655	blue	-0.243392	0.212008	0.640253	0.000242993
1367	ENSG00000163735	blue	-0.0341657	0.862969	0.281062	0.147385
1368	ENSG00000163820	blue	0.0894358	0.65085	0.317079	0.100163
1369	ENSG00000163864	blue	-0.441235	0.0187529	0.563954	0.00177467
1370	ENSG00000163867	blue	-0.335712	0.0807203	0.792339	5.0428e-07
1371	ENSG00000163875	blue	-0.187484	0.339401	0.498042	0.0069948
1372	ENSG00000163923	blue	0.110932	0.574133	0.100273	0.611674
1373	ENSG00000163935	blue	-0.581791	0.00116432	0.788896	6.1143e-07
1374	ENSG00000163960	blue	-0.298139	0.123326	0.903925	4.36623e-11
1375	ENSG00000163975	blue	-0.297441	0.124249	0.188596	0.336493
1376	ENSG00000164008	blue	-0.466038	0.0124347	0.10508	0.594616
1377	ENSG00000164048	blue	-0.468375	0.0119443	0.861578	3.92517e-09
1378	ENSG00000164066	blue	-0.371645	0.0514997	0.57254	0.0014531
1379	ENSG00000164080	blue	-0.29317	0.130007	0.630185	0.000325509
1380	ENSG00000164082	blue	-0.120602	0.540995	0.664231	0.000115972
1381	ENSG00000164114	blue	-0.290332	0.133939	0.787424	6.63208e-07
1382	ENSG00000164151	blue	-0.410943	0.0298282	0.845602	1.47657e-08
1383	ENSG00000164180	blue	-0.385443	0.0428043	0.885294	3.92225e-10
1384	ENSG00000164296	blue	-0.153472	0.435563	0.18626	0.342622
1385	ENSG00000164300	blue	-0.175674	0.371225	0.829546	4.85304e-08
1386	ENSG00000164338	blue	-0.468286	0.0119628	0.859696	4.6266e-09
1387	ENSG00000164346	blue	-0.293594	0.129427	0.781178	9.2996e-07
1388	ENSG00000164366	blue	-0.581102	0.00118395	0.346615	0.0707657
1389	ENSG00000164483	blue	-0.312529	0.105403	0.773064	1.42008e-06
1390	ENSG00000164484	blue	-0.405222	0.0324189	0.234621	0.229456
1391	ENSG00000164512	blue	-0.529231	0.00378126	0.534963	0.00335564
1392	ENSG00000164611	blue	0.0818388	0.678872	0.107753	0.58522
1393	ENSG00000164659	blue	-0.319425	0.0975372	0.644758	0.000212481
1394	ENSG00000164828	blue	-0.31105	0.10715	0.754753	3.47595e-06
1395	ENSG00000164919	blue	-0.121507	0.537939	0.633626	0.000294891
1396	ENSG00000164933	blue	-0.261884	0.178233	0.424603	0.0243142
1397	ENSG00000164983	blue	-0.342101	0.0747655	0.818094	1.05466e-07
1398	ENSG00000164985	blue	-0.381328	0.0452651	0.880163	6.7228e-10
1399	ENSG00000165105	blue	-0.230208	0.238589	0.539254	0.00306451
1400	ENSG00000165113	blue	-0.431549	0.0218473	0.777272	1.14264e-06
1401	ENSG00000165185	blue	-0.619727	0.000436379	0.660567	0.000130393
1402	ENSG00000165392	blue	-0.135062	0.493189	0.746254	5.13277e-06
1403	ENSG00000165434	blue	-0.596132	0.000814984	0.83133	4.27822e-08
1404	ENSG00000165501	blue	-0.213378	0.275612	0.461506	0.0134334
1405	ENSG00000165502	blue	-0.198064	0.312339	0.501899	0.00650214
1406	ENSG00000165516	blue	-0.288691	0.136252	0.863629	3.27247e-09
1407	ENSG00000165521	blue	-0.743747	5.74178e-06	0.769539	1.69767e-06
1408	ENSG00000165617	blue	0.0423198	0.830687	0.213572	0.275166
1409	ENSG00000165661	blue	-0.160166	0.415556	0.541519	0.00291977
1410	ENSG00000165699	blue	-0.2499	0.19966	0.829929	4.7239e-08
1411	ENSG00000165775	blue	-0.262733	0.176779	0.0929218	0.638142
1412	ENSG00000165792	blue	-0.572619	0.00145039	0.758949	2.85092e-06
1413	ENSG00000165805	blue	-0.325768	0.0907008	0.532716	0.00351736
1414	ENSG00000165810	blue	-0.151594	0.441268	0.226188	0.247117
1415	ENSG00000165868	blue	-0.454346	0.0151467	0.246813	0.205453
1416	ENSG00000165923	blue	-0.118197	0.549154	0.666621	0.000107343
1417	ENSG00000165943	blue	0.0582207	0.768545	0.37223	0.0511048
1418	ENSG00000166037	blue	-0.323754	0.0928307	0.76989	1.66805e-06
1419	ENSG00000166261	blue	-0.484727	0.00894433	0.764248	2.20691e-06
1420	ENSG00000166262	blue	-0.464297	0.0128108	0.678561	7.21892e-05
1421	ENSG00000166295	blue	-0.396973	0.036471	0.619967	0.000433495
1422	ENSG00000166377	blue	-0.591553	0.000914943	0.371319	0.0517204
1423	ENSG00000166398	blue	-0.107668	0.585521	0.640241	0.000243082
1424	ENSG00000166436	blue	-0.454407	0.0151314	0.714216	1.96755e-05
1425	ENSG00000166483	blue	-0.285698	0.140545	0.599575	0.000746222
1426	ENSG00000166532	blue	-0.362098	0.0582893	0.862725	3.54682e-09
1427	ENSG00000166562	blue	-0.45405	0.0152214	0.764397	2.19084e-06
1428	ENSG00000166669	blue	-0.446556	0.0172125	0.922353	3.04916e-12
1429	ENSG00000166681	blue	-0.494299	0.00750254	0.171037	0.384181
1430	ENSG00000166707	blue	-0.2657	0.171762	0.504965	0.00613179
1431	ENSG00000166747	blue	-0.154387	0.432798	0.816289	1.18613e-07
1432	ENSG00000166839	blue	0.134614	0.494637	0.345298	0.0719149
1433	ENSG00000166848	blue	-0.2806	0.148081	0.33018	0.0861626
1434	ENSG00000166881	blue	-0.304855	0.114702	0.904941	3.82516e-11
1435	ENSG00000166887	blue	-0.0245957	0.901131	0.432898	0.0213931
1436	ENSG00000166896	blue	-0.146114	0.458143	0.408594	0.0308711
1437	ENSG00000166997	blue	-0.493663	0.00759192	0.44089	0.0188565
1438	ENSG00000167037	blue	-0.39085	0.0397336	0.495926	0.00727813
1439	ENSG00000167080	blue	-0.648591	0.000189234	0.566625	0.00166862
1440	ENSG00000167191	blue	-0.240067	0.218513	0.361477	0.0587544
1441	ENSG00000167210	blue	-0.17485	0.373508	0.0297467	0.880558
1442	ENSG00000167257	blue	-0.225811	0.247927	0.457795	0.0143001
1443	ENSG00000167280	blue	0.142044	0.470894	0.427636	0.0232105
1444	ENSG00000167447	blue	0.109029	0.580762	0.252094	0.19561
1445	ENSG00000167524	blue	-0.0572942	0.772132	0.576724	0.00131562
1446	ENSG00000167615	blue	0.191608	0.32869	0.404789	0.0326222
1447	ENSG00000167699	blue	-0.432439	0.0215468	0.600338	0.000731688
1448	ENSG00000167861	blue	-0.313346	0.104447	0.412749	0.029046
1449	ENSG00000167978	blue	0.00449318	0.981896	0.421447	0.0255081
1450	ENSG00000167984	blue	-0.613071	0.000523074	0.771581	1.53148e-06
1451	ENSG00000168014	blue	0.0394416	0.842054	0.415449	0.0279076
1452	ENSG00000168026	blue	-0.265023	0.172898	0.50895	0.00567729
1453	ENSG00000168096	blue	-0.208711	0.286497	0.414083	0.0284788
1454	ENSG00000168234	blue	-0.607772	0.000602517	0.837134	2.80995e-08
1455	ENSG00000168280	blue	-0.193171	0.324683	0.77727	1.14278e-06
1456	ENSG00000168411	blue	-0.115389	0.558749	0.592959	0.00088317
1457	ENSG00000168421	blue	-0.286143	0.139901	0.477353	0.0102077
1458	ENSG00000168564	blue	-0.397648	0.0361249	0.896808	1.0607e-10
1459	ENSG00000168646	blue	-0.478966	0.00991936	0.72798	1.13005e-05
1460	ENSG00000168661	blue	-0.360488	0.0595005	0.723028	1.38474e-05
1461	ENSG00000168724	blue	-0.308165	0.110619	0.824834	6.72395e-08
1462	ENSG00000168778	blue	-0.171399	0.383161	0.641107	0.000236926
1463	ENSG00000168781	blue	-0.0410379	0.835745	0.402623	0.0336546
1464	ENSG00000168785	blue	-0.605781	0.000634994	0.516625	0.00488201
1465	ENSG00000168795	blue	0.423281	0.0248088	0.336509	0.0799577
1466	ENSG00000168807	blue	-0.154179	0.433426	0.551584	0.00234527
1467	ENSG00000168824	blue	-0.371706	0.0514581	0.132686	0.500894
1468	ENSG00000168958	blue	-0.615972	0.000483589	0.60404	0.000664623
1469	ENSG00000169045	blue	-0.273745	0.158665	0.914419	1.03166e-11
1470	ENSG00000169129	blue	-0.214508	0.273016	0.276688	0.154058
1471	ENSG00000169239	blue	-0.56117	0.00189136	0.666576	0.0001075
1472	ENSG00000169375	blue	-0.364686	0.0563838	0.841213	2.07071e-08
1473	ENSG00000169519	blue	-0.183885	0.34892	0.650958	0.000176031
1474	ENSG00000169567	blue	-0.398258	0.0358145	0.179978	0.359431
1475	ENSG00000169641	blue	-0.0988233	0.616857	0.216792	0.267821
1476	ENSG00000169740	blue	-0.224764	0.250183	0.316157	0.101208
1477	ENSG00000169918	blue	-0.541116	0.00294508	0.702112	3.12338e-05
1478	ENSG00000170004	blue	-0.490752	0.00801207	0.691282	4.63561e-05
1479	ENSG00000170049	blue	0.106915	0.58816	0.448715	0.016618
1480	ENSG00000170074	blue	-0.626335	0.000363039	0.797178	3.82292e-07
1481	ENSG00000170100	blue	0.24447	0.209927	0.414445	0.0283267
1482	ENSG00000170145	blue	-0.648554	0.000189446	0.54334	0.00280766
1483	ENSG00000170222	blue	-0.289937	0.134493	0.794243	4.52592e-07
1484	ENSG00000170242	blue	-0.349839	0.0680115	0.793347	4.76299e-07
1485	ENSG00000170325	blue	-0.0423091	0.830729	0.517004	0.00484531
1486	ENSG00000170417	blue	-0.418412	0.0267002	0.790293	5.65676e-07
1487	ENSG00000170464	blue	-0.673696	8.50388e-05	0.51075	0.00548148
1488	ENSG00000170485	blue	-0.528511	0.00383787	0.699984	3.37995e-05
1489	ENSG00000170486	blue	-0.450009	0.0162699	0.699327	3.46282e-05
1490	ENSG00000170846	blue	-0.25945	0.182448	0.380796	0.0455916
1491	ENSG00000170946	blue	-0.247565	0.204031	0.729054	1.08072e-05
1492	ENSG00000170989	blue	-0.467199	0.0121891	0.506963	0.00590023
1493	ENSG00000171033	blue	-0.345005	0.0721727	0.799552	3.32828e-07
1494	ENSG00000171044	blue	-0.354863	0.0638861	0.266093	0.171106
1495	ENSG00000171103	blue	-0.30783	0.111027	0.77956	1.01332e-06
1496	ENSG00000171163	blue	-0.222298	0.255555	0.541281	0.00293466
1497	ENSG00000171202	blue	-0.230368	0.238255	0.552441	0.00230116
1498	ENSG00000171219	blue	-0.471422	0.0113292	0.685987	5.58892e-05
1499	ENSG00000171456	blue	-0.328792	0.0875714	0.728579	1.10231e-05
1500	ENSG00000171467	blue	0.058864	0.766057	0.5691	0.00157529
1501	ENSG00000171634	blue	-0.32049	0.0963633	0.849702	1.06639e-08
1502	ENSG00000171747	blue	0.118334	0.548687	0.203655	0.298595
1503	ENSG00000171791	blue	-0.233688	0.231368	0.854287	7.32611e-09
1504	ENSG00000171827	blue	-0.37393	0.0499706	0.775724	1.23845e-06
1505	ENSG00000171865	blue	0.211302	0.280421	0.323444	0.0931625
1506	ENSG00000172260	blue	-0.355783	0.0631521	0.716294	1.81325e-05
1507	ENSG00000172465	blue	-0.511364	0.00541604	0.729248	1.07199e-05
1508	ENSG00000172508	blue	-0.393766	0.0381521	0.673296	8.61792e-05
1509	ENSG00000172671	blue	-0.404517	0.0327503	0.832192	4.02325e-08
1510	ENSG00000172673	blue	0.0678613	0.731514	0.147278	0.454529
1511	ENSG00000172687	blue	0.310795	0.107454	0.394359	0.0378362
1512	ENSG00000172728	blue	-0.571098	0.00150327	0.504524	0.00618396
1513	ENSG00000172731	blue	-0.458798	0.0140616	0.155822	0.42848
1514	ENSG00000172748	blue	-0.474977	0.0106453	0.778557	1.06827e-06
1515	ENSG00000172824	blue	0.254484	0.191264	0.312425	0.105525
1516	ENSG00000172840	blue	-0.512371	0.00531016	0.430277	0.0222832
1517	ENSG00000172878	blue	-0.461995	0.0133226	0.635454	0.000279687
1518	ENSG00000173212	blue	-0.309821	0.108617	0.231534	0.235821
1519	ENSG00000173214	blue	-0.034063	0.863378	0.253276	0.193453
1520	ENSG00000173230	blue	-0.378193	0.0472147	0.803012	2.71056e-07
1521	ENSG00000173295	blue	-0.268283	0.167477	0.671766	9.06703e-05
1522	ENSG00000173482	blue	0.007592	0.969415	0.314047	0.103633
1523	ENSG00000173531	blue	0.202732	0.300836	0.376348	0.0483924
1524	ENSG00000173575	blue	-0.37287	0.0506755	0.903761	4.45982e-11
1525	ENSG00000173588	blue	-0.686234	5.54085e-05	0.671435	9.16705e-05
1526	ENSG00000173681	blue	-0.358082	0.0613467	0.723987	1.33176e-05
1527	ENSG00000173706	blue	-0.101226	0.608277	0.454114	0.0152051
1528	ENSG00000173715	blue	0.0696608	0.724664	0.351287	0.066802
1529	ENSG00000173726	blue	-0.452335	0.0156594	0.694824	4.08151e-05
1530	ENSG00000173867	blue	-0.368957	0.0533448	0.175187	0.372575
1531	ENSG00000173875	blue	-0.123388	0.531619	0.785413	7.40379e-07
1532	ENSG00000173889	blue	-0.354946	0.0638199	0.936913	2.22894e-13
1533	ENSG00000173926	blue	-0.0925262	0.639579	0.422186	0.0252243
1534	ENSG00000174106	blue	-0.22202	0.256166	0.810638	1.69944e-07
1535	ENSG00000174136	blue	-0.400467	0.034708	0.610332	0.000562904
1536	ENSG00000174206	blue	-0.151881	0.440394	0.655289	0.000153959
1537	ENSG00000174227	blue	-0.0767663	0.697822	0.449404	0.016432
1538	ENSG00000174292	blue	-0.402077	0.0339187	0.493745	0.00758035
1539	ENSG00000174373	blue	-0.336425	0.0800386	0.924846	2.02378e-12
1540	ENSG00000174428	blue	-0.492248	0.00779376	0.77415	1.34316e-06
1541	ENSG00000174483	blue	0.116607	0.554575	0.184468	0.347368
1542	ENSG00000174501	blue	-0.342893	0.0740512	0.713587	2.01653e-05
1543	ENSG00000174574	blue	-0.18163	0.354964	0.701873	3.15128e-05
1544	ENSG00000174606	blue	-0.270874	0.163255	0.814277	1.35002e-07
1545	ENSG00000174628	blue	-0.366552	0.0550401	0.229436	0.240211
1546	ENSG00000174669	blue	-0.544871	0.0027163	0.515687	0.00497382
1547	ENSG00000174928	blue	-0.588036	0.00099882	0.607747	0.000602913
1548	ENSG00000174953	blue	-0.191099	0.329999	0.826662	5.932e-08
1549	ENSG00000174989	blue	-0.105772	0.592178	0.407152	0.0315256
1550	ENSG00000175106	blue	0.0327435	0.868624	0.193026	0.325054
1551	ENSG00000175265	blue	-0.220214	0.260154	0.895629	1.221e-10
1552	ENSG00000175352	blue	0.0201867	0.91879	0.097036	0.623272
1553	ENSG00000175414	blue	-0.460506	0.0136627	0.771629	1.52769e-06
1554	ENSG00000175449	blue	-0.471988	0.011218	0.729922	1.04224e-05
1555	ENSG00000175556	blue	-0.355625	0.0632773	0.290391	0.133857
1556	ENSG00000175768	blue	-0.330415	0.0859266	0.129137	0.512517
1557	ENSG00000176049	blue	-0.372846	0.0506917	0.738308	7.29132e-06
1558	ENSG00000176055	blue	-0.39658	0.0366737	0.735341	8.28647e-06
1559	ENSG00000176208	blue	-0.327536	0.0888609	0.827961	5.42172e-08
1560	ENSG00000176209	blue	-0.214645	0.272703	0.484631	0.00896002
1561	ENSG00000176658	blue	-0.632864	0.000301444	0.617755	0.000460635
1562	ENSG00000176700	blue	-0.253061	0.193845	0.845791	1.45486e-08
1563	ENSG00000176731	blue	-0.125335	0.525112	0.464805	0.0127002
1564	ENSG00000176915	blue	-0.131497	0.504773	0.674793	8.19749e-05
1565	ENSG00000176928	blue	-0.525125	0.00411379	0.889822	2.38614e-10
1566	ENSG00000176953	blue	0.0144317	0.941896	0.568819	0.00158564
1567	ENSG00000177034	blue	-0.491546	0.0078956	0.912082	1.44464e-11
1568	ENSG00000177272	blue	-0.482943	0.00923725	0.495044	0.00739911
1569	ENSG00000177311	blue	-0.359448	0.0602931	0.848082	1.2141e-08
1570	ENSG00000177463	blue	-0.421961	0.0253102	0.879387	7.27774e-10
1571	ENSG00000177479	blue	0.0370051	0.851701	0.505805	0.00603357
1572	ENSG00000177570	blue	-0.302225	0.118025	0.668946	9.95e-05
1573	ENSG00000177707	blue	-0.337681	0.0788476	0.453898	0.0152597
1574	ENSG00000178015	blue	-0.321156	0.0956346	0.30245	0.117737
1575	ENSG00000178038	blue	-0.468391	0.0119411	0.779729	1.00432e-06
1576	ENSG00000178199	blue	-0.0801977	0.684983	0.67912	7.08295e-05
1577	ENSG00000178222	blue	-0.161078	0.412871	0.294468	0.128237
1578	ENSG00000178229	blue	0.335591	0.0808358	0.042402	0.830362
1579	ENSG00000178234	blue	-0.206018	0.292902	0.455251	0.0149206
1580	ENSG00000178385	blue	0.0752461	0.703536	0.375304	0.049069
1581	ENSG00000178445	blue	-0.418574	0.0266356	0.379439	0.0464316
1582	ENSG00000178502	blue	-0.311056	0.107143	0.651114	0.000175187
1583	ENSG00000178562	blue	-0.638115	0.000258783	0.85561	6.55854e-09
1584	ENSG00000178732	blue	-0.533162	0.00348474	0.460124	0.0137509
1585	ENSG00000178761	blue	-0.511848	0.00536501	0.583113	0.00112744
1586	ENSG00000178878	blue	-0.543721	0.00278472	0.552457	0.00230038
1587	ENSG00000178917	blue	-0.345842	0.0714384	0.465257	0.0126023
1588	ENSG00000178935	blue	0.141346	0.473097	0.178796	0.362649
1589	ENSG00000178947	blue	-0.337417	0.0790964	0.624297	0.000384401
1590	ENSG00000178971	blue	-0.416152	0.0276171	0.8268	5.87554e-08
1591	ENSG00000179240	blue	-0.0971219	0.622963	0.267239	0.1692
1592	ENSG00000179476	blue	-0.492855	0.00770662	0.674769	8.20403e-05
1593	ENSG00000179532	blue	-0.152959	0.437118	0.717635	1.71949e-05
1594	ENSG00000179639	blue	-0.420522	0.0258666	0.112444	0.568893
1595	ENSG00000179698	blue	-0.265927	0.171383	0.570148	0.00153715
1596	ENSG00000179965	blue	-0.503024	0.00636418	0.333529	0.0828356
1597	ENSG00000179988	blue	-0.142488	0.469495	0.523344	0.00426555
1598	ENSG00000180346	blue	-0.354022	0.0645624	0.452287	0.0156716
1599	ENSG00000180376	blue	-0.329756	0.0865913	0.869206	1.96535e-09
1600	ENSG00000180423	blue	-0.533232	0.0034796	0.156848	0.425409
1601	ENSG00000180787	blue	-0.241888	0.214933	0.831087	4.35265e-08
1602	ENSG00000180855	blue	-0.251495	0.19671	0.465702	0.0125065
1603	ENSG00000181019	blue	-0.0919635	0.641625	0.395325	0.037327
1604	ENSG00000181038	blue	-0.553435	0.00225094	0.34267	0.074252
1605	ENSG00000181458	blue	-0.326522	0.089913	0.588227	0.000994107
1606	ENSG00000181666	blue	-0.459187	0.0139699	0.718813	1.64076e-05
1607	ENSG00000181722	blue	-0.342241	0.0746386	0.89034	2.25102e-10
1608	ENSG00000181790	blue	-0.0435459	0.825854	0.427236	0.0233537
1609	ENSG00000181896	blue	-0.296467	0.125545	0.814236	1.35352e-07
1610	ENSG00000181904	blue	-0.10502	0.59483	0.752324	3.89172e-06
1611	ENSG00000182004	blue	-0.147426	0.454072	0.610487	0.000560586
1612	ENSG00000182107	blue	-0.613519	0.000516799	0.538815	0.00309326
1613	ENSG00000182224	blue	-0.152074	0.439807	0.62709	0.000355392
1614	ENSG00000182310	blue	-0.103277	0.600989	0.218916	0.263044
1615	ENSG00000182324	blue	-0.305942	0.113349	0.406304	0.0319156
1616	ENSG00000182359	blue	-0.562051	0.00185376	0.586691	0.00103261
1617	ENSG00000182463	blue	-0.195366	0.31911	0.789654	5.86212e-07
1618	ENSG00000182704	blue	-0.223945	0.25196	0.406369	0.0318856
1619	ENSG00000182796	blue	-0.295944	0.126245	0.587603	0.00100959
1620	ENSG00000182903	blue	-0.424526	0.0243431	0.818927	9.9861e-08
1621	ENSG00000182957	blue	-0.276114	0.154949	0.901472	5.97388e-11
1622	ENSG00000182985	blue	-0.198019	0.312452	0.264739	0.173376
1623	ENSG00000183091	blue	-0.396619	0.0366533	0.253109	0.193756
1624	ENSG00000183431	blue	-0.471948	0.0112259	0.813002	1.46418e-07
1625	ENSG00000183496	blue	-0.65163	0.000172429	0.375743	0.0487836
1626	ENSG00000183508	blue	-0.0571255	0.772785	0.360759	0.059295
1627	ENSG00000183542	blue	-0.0468099	0.81302	0.0622918	0.752841
1628	ENSG00000183666	blue	-0.422634	0.0250536	0.135564	0.491567
1629	ENSG00000183718	blue	-0.228465	0.242262	0.864824	2.9393e-09
1630	ENSG00000183723	blue	-0.00858299	0.965425	0.179901	0.359641
1631	ENSG00000183837	blue	0.0549794	0.781112	0.533412	0.00346656
1632	ENSG00000183889	blue	-0.482321	0.00934129	0.488834	0.00829956
1633	ENSG00000184205	blue	-0.50771	0.00581552	0.789976	5.75781e-07
1634	ENSG00000184220	blue	-0.561448	0.00187941	0.804531	2.47394e-07
1635	ENSG00000184271	blue	-0.459757	0.0138364	0.731655	9.69116e-06
1636	ENSG00000184293	blue	-0.564825	0.00173946	0.619894	0.000434376
1637	ENSG00000184307	blue	0.0904463	0.647156	0.535217	0.00333775
1638	ENSG00000184402	blue	-0.367245	0.0545469	0.743757	5.73916e-06
1639	ENSG00000184445	blue	-0.28143	0.146834	0.850011	1.04017e-08
1640	ENSG00000184515	blue	-0.156947	0.425112	0.454677	0.0150638
1641	ENSG00000184613	blue	-0.456331	0.0146548	0.866003	2.64129e-09
1642	ENSG00000184677	blue	-0.331821	0.0845199	0.797843	3.67806e-07
1643	ENSG00000184719	blue	-0.067871	0.731477	0.38439	0.0434232
1644	ENSG00000184863	blue	-0.253868	0.192379	0.661522	0.000126487
1645	ENSG00000184903	blue	-0.0209211	0.915846	0.508889	0.00568407
1646	ENSG00000184916	blue	-0.298544	0.122793	0.313584	0.10417
1647	ENSG00000184939	blue	-0.293858	0.129066	0.807597	2.05221e-07
1648	ENSG00000184979	blue	-0.45806	0.0142368	0.253041	0.19388
1649	ENSG00000185088	blue	-0.067057	0.734582	0.485652	0.00879564
1650	ENSG00000185101	blue	-0.227976	0.243299	0.697164	3.74868e-05
1651	ENSG00000185104	blue	-0.106347	0.590156	0.566264	0.00168263
1652	ENSG00000185219	blue	-0.233298	0.23217	0.655079	0.000154968
1653	ENSG00000185272	blue	-0.429774	0.0224573	0.60793	0.000599998
1654	ENSG00000185418	blue	-0.493435	0.00762405	0.817137	1.12265e-07
1655	ENSG00000185420	blue	-0.317449	0.0997454	0.415462	0.0279022
1656	ENSG00000185436	blue	-0.24527	0.208393	0.377907	0.0473955
1657	ENSG00000185477	blue	-0.2787	0.150963	0.87605	1.0175e-09
1658	ENSG00000185513	blue	0.0612838	0.756721	0.495119	0.00738878
1659	ENSG00000185619	blue	0.255556	0.189337	0.532812	0.00351031
1660	ENSG00000185684	blue	-0.111265	0.572977	0.719032	1.6265e-05
1661	ENSG00000185760	blue	-0.421831	0.0253602	0.53449	0.00338918
1662	ENSG00000185761	blue	-0.634763	0.000285347	0.542013	0.00288896
1663	ENSG00000185811	blue	-0.349909	0.0679526	0.451802	0.0157975
1664	ENSG00000185875	blue	-0.560756	0.00190928	0.453966	0.0152425
1665	ENSG00000185900	blue	-0.0450225	0.820043	0.325765	0.0907035
1666	ENSG00000185920	blue	-0.237699	0.223228	0.403391	0.0332857
1667	ENSG00000186001	blue	-0.649303	0.000185174	0.744738	5.49373e-06
1668	ENSG00000186026	blue	-0.443615	0.0180503	0.641685	0.0002329
1669	ENSG00000186049	blue	-0.416172	0.0276088	0.761779	2.48859e-06
1670	ENSG00000186132	blue	-0.455701	0.0148095	0.470886	0.0114356
1671	ENSG00000186166	blue	-0.157223	0.424289	0.626737	0.000358951
1672	ENSG00000186185	blue	-0.208327	0.287406	0.327621	0.088773
1673	ENSG00000186197	blue	0.0460236	0.816108	0.277329	0.153065
1674	ENSG00000186260	blue	-0.28846	0.13658	0.871602	1.56746e-09
1675	ENSG00000186376	blue	-0.41636	0.0275318	0.872539	1.43304e-09
1676	ENSG00000186468	blue	-0.378996	0.0467089	0.526193	0.00402497
1677	ENSG00000186532	blue	-0.482608	0.00929326	0.363216	0.05746
1678	ENSG00000186566	blue	-0.196813	0.315467	0.764141	2.21842e-06
1679	ENSG00000186567	blue	-0.482381	0.0093313	0.308175	0.110607
1680	ENSG00000186723	blue	-0.285907	0.140241	0.440033	0.019116
1681	ENSG00000186814	blue	-0.183158	0.350862	0.830131	4.6571e-08
1682	ENSG00000186854	blue	-0.735749	8.14267e-06	0.709585	2.35444e-05
1683	ENSG00000186866	blue	-0.10318	0.601332	0.494228	0.00751243
1684	ENSG00000187187	blue	-0.409461	0.0304827	0.760887	2.59804e-06
1685	ENSG00000187189	blue	-0.137773	0.484468	0.703271	2.99113e-05
1686	ENSG00000187239	blue	0.0447649	0.821056	0.276495	0.154356
1687	ENSG00000187742	blue	-0.292403	0.131061	0.897949	9.24055e-11
1688	ENSG00000187824	blue	-0.698433	3.57855e-05	0.293824	0.129113
1689	ENSG00000188002	blue	-0.526112	0.00403165	0.567286	0.00164324
1690	ENSG00000188042	blue	-0.20899	0.285839	0.393434	0.0383294
1691	ENSG00000188199	blue	-0.443977	0.0179453	0.348674	0.068997
1692	ENSG00000188211	blue	-0.12173	0.53719	0.417701	0.026986
1693	ENSG00000188227	blue	-0.552461	0.00230016	0.716301	1.81278e-05
1694	ENSG00000188234	blue	-0.330643	0.0856972	0.635807	0.000276827
1695	ENSG00000188243	blue	-0.232467	0.233886	0.218187	0.264678
1696	ENSG00000188266	blue	-0.539887	0.00302347	0.347508	0.0699946
1697	ENSG00000188283	blue	-0.386353	0.0422747	0.758522	2.9095e-06
1698	ENSG00000188321	blue	-0.532271	0.00355016	0.860846	4.18546e-09
1699	ENSG00000188559	blue	0.0830714	0.674296	0.286838	0.138899
1700	ENSG00000188596	blue	-0.340134	0.0765609	0.638296	0.00025741
1701	ENSG00000188735	blue	-0.358738	0.0608388	0.568597	0.00159389
1702	ENSG00000188738	blue	-0.56216	0.00184915	0.753401	3.70215e-06
1703	ENSG00000188739	blue	-0.173743	0.376589	0.637688	0.000262035
1704	ENSG00000188761	blue	-0.203559	0.298828	0.460705	0.0136168
1705	ENSG00000188785	blue	-0.189343	0.334545	0.885367	3.89164e-10
1706	ENSG00000188846	blue	-0.409875	0.0302988	0.330662	0.085678
1707	ENSG00000188895	blue	0.0525358	0.790622	0.115739	0.557547
1708	ENSG00000188897	blue	-0.185332	0.345074	0.186169	0.34286
1709	ENSG00000189042	blue	-0.545271	0.00269291	0.670931	9.32112e-05
1710	ENSG00000189144	blue	-0.375576	0.0488917	0.435837	0.0204294
1711	ENSG00000189190	blue	-0.444246	0.0178679	0.730189	1.03067e-05
1712	ENSG00000189241	blue	0.327498	0.0889004	0.268409	0.16727
1713	ENSG00000189283	blue	-0.40609	0.0320147	0.609352	0.000577796
1714	ENSG00000189308	blue	-0.209191	0.285364	0.837342	2.76714e-08
1715	ENSG00000189369	blue	-0.107737	0.585278	0.568714	0.00158956
1716	ENSG00000196074	blue	-0.296598	0.12537	0.67997	6.88054e-05
1717	ENSG00000196155	blue	-0.22113	0.258126	0.638962	0.000252417
1718	ENSG00000196172	blue	-0.585149	0.00107259	0.715705	1.85588e-05
1719	ENSG00000196177	blue	-0.314939	0.102602	0.870505	1.73959e-09
1720	ENSG00000196187	blue	-0.605455	0.00064045	0.613589	0.000515819
1721	ENSG00000196247	blue	-0.120149	0.542527	0.76427	2.20448e-06
1722	ENSG00000196267	blue	-0.590679	0.000935197	0.637884	0.000260537
1723	ENSG00000196275	blue	-0.0256702	0.896834	0.432155	0.0216423
1724	ENSG00000196284	blue	-0.463748	0.0129315	0.398755	0.035563
1725	ENSG00000196312	blue	-0.0538268	0.785594	0.638146	0.000258547
1726	ENSG00000196437	blue	-0.252063	0.195668	0.773343	1.39992e-06
1727	ENSG00000196440	blue	-0.530578	0.00367732	0.633869	0.000292827
1728	ENSG00000196458	blue	-0.179975	0.359439	0.690955	4.68994e-05
1729	ENSG00000196470	blue	0.122844	0.533443	0.537936	0.00315151
1730	ENSG00000196476	blue	0.157022	0.424888	0.564202	0.00176461
1731	ENSG00000196531	blue	-0.520987	0.00447379	0.632117	0.000307992
1732	ENSG00000196597	blue	-0.286151	0.139889	0.438653	0.0195402
1733	ENSG00000196636	blue	-0.151206	0.442452	0.70603	2.69616e-05
1734	ENSG00000196705	blue	-0.345656	0.0716012	0.826709	5.91276e-08
1735	ENSG00000196724	blue	-0.253894	0.192332	0.701225	3.22817e-05
1736	ENSG00000196793	blue	-0.219688	0.261322	0.293496	0.129561
1737	ENSG00000196867	blue	-0.440007	0.0191239	0.795836	4.13105e-07
1738	ENSG00000196950	blue	-0.344851	0.0723085	0.838632	2.51434e-08
1739	ENSG00000197050	blue	-0.684078	5.97302e-05	0.686976	5.39863e-05
1740	ENSG00000197054	blue	0.230615	0.237736	0.501474	0.0065549
1741	ENSG00000197102	blue	-0.0284721	0.885642	0.125827	0.523471
1742	ENSG00000197183	blue	-0.521593	0.00441942	0.700649	3.29783e-05
1743	ENSG00000197283	blue	-0.422607	0.025064	0.484279	0.00901727
1744	ENSG00000197302	blue	-0.362883	0.057706	0.86464	2.98863e-09
1745	ENSG00000197599	blue	-0.0121021	0.951263	0.499743	0.00677373
1746	ENSG00000197622	blue	-0.0363848	0.85416	0.525139	0.00411256
1747	ENSG00000197779	blue	-0.195621	0.318464	0.63167	0.000311966
1748	ENSG00000197822	blue	-0.500611	0.00666331	0.265768	0.171648
1749	ENSG00000197976	blue	-0.145147	0.461157	0.585298	0.00106866
1750	ENSG00000198000	blue	-0.414819	0.0281698	0.839041	2.43886e-08
1751	ENSG00000198034	blue	-0.465948	0.0124539	0.139318	0.479535
1752	ENSG00000198040	blue	-0.337646	0.0788806	0.853281	7.96389e-09
1753	ENSG00000198168	blue	-0.36869	0.0535312	0.830253	4.61725e-08
1754	ENSG00000198169	blue	0.115211	0.559359	0.152779	0.437662
1755	ENSG00000198208	blue	-0.269014	0.166279	0.575584	0.00135189
1756	ENSG00000198218	blue	-0.041417	0.834248	0.722412	1.41976e-05
1757	ENSG00000198231	blue	-0.254503	0.191231	0.836546	2.93447e-08
1758	ENSG00000198242	blue	-0.631623	0.000312385	0.40378	0.0331
1759	ENSG00000198270	blue	-0.454448	0.0151212	0.724569	1.30045e-05
1760	ENSG00000198315	blue	-0.245337	0.208264	0.872692	1.41215e-09
1761	ENSG00000198331	blue	-0.207857	0.288519	0.0756184	0.702135
1762	ENSG00000198363	blue	-0.347613	0.0699038	0.74462	5.52278e-06
1763	ENSG00000198466	blue	-0.182397	0.3529	0.65039	0.000179123
1764	ENSG00000198467	blue	-0.524277	0.00418544	0.695915	3.92322e-05
1765	ENSG00000198513	blue	-0.42501	0.0241637	0.487401	0.00851994
1766	ENSG00000198522	blue	0.0702255	0.722518	0.400837	0.0345251
1767	ENSG00000198556	blue	-0.134346	0.495502	0.552633	0.00229141
1768	ENSG00000198625	blue	-0.124125	0.529149	0.807006	2.12807e-07
1769	ENSG00000198668	blue	-0.296772	0.125138	0.744372	5.58415e-06
1770	ENSG00000198700	blue	0.31057	0.107721	0.326152	0.0902991
1771	ENSG00000198707	blue	-0.260298	0.180973	0.818469	1.02909e-07
1772	ENSG00000198719	blue	-0.208349	0.287354	0.218476	0.264029
1773	ENSG00000198780	blue	-0.65473	0.000156661	0.81858	1.02166e-07
1774	ENSG00000198865	blue	-0.713928	1.98987e-05	0.519212	0.00463626
1775	ENSG00000198932	blue	-0.438068	0.0197223	0.854445	7.23034e-09
1776	ENSG00000198945	blue	-0.0648089	0.743179	0.766693	1.95659e-06
1777	ENSG00000203667	blue	-0.326511	0.0899237	0.870175	1.79458e-09
1778	ENSG00000204149	blue	-0.0563148	0.775928	0.707646	2.53572e-05
1779	ENSG00000204165	blue	-0.0758887	0.701118	0.408237	0.0310319
1780	ENSG00000204172	blue	-0.197235	0.314408	0.690432	4.77804e-05
1781	ENSG00000204177	blue	-0.44657	0.0172085	0.824908	6.69044e-08
1782	ENSG00000204186	blue	-0.45474	0.015048	0.845905	1.44196e-08
1783	ENSG00000204219	blue	-0.685455	5.69369e-05	0.509656	0.00559977
1784	ENSG00000204264	blue	-0.342712	0.0742138	0.653189	0.000164332
1785	ENSG00000204271	blue	-0.272486	0.160666	0.843549	1.73188e-08
1786	ENSG00000204348	blue	-0.2943	0.128465	0.151542	0.441427
1787	ENSG00000204394	blue	-0.183137	0.350918	0.149541	0.447549
1788	ENSG00000204406	blue	-0.294886	0.12767	0.693336	4.30669e-05
1789	ENSG00000204524	blue	0.0410552	0.835677	0.366527	0.0550578
1790	ENSG00000204623	blue	-0.273915	0.158397	0.282764	0.144847
1791	ENSG00000204695	blue	-0.353832	0.0647162	0.441974	0.0185323
1792	ENSG00000204954	blue	-0.210878	0.281409	0.487512	0.00850269
1793	ENSG00000205038	blue	-0.131015	0.506351	0.117202	0.552545
1794	ENSG00000205084	blue	-0.285455	0.140898	0.547169	0.002584
1795	ENSG00000205213	blue	-0.461485	0.0134384	0.43843	0.0196093
1796	ENSG00000205268	blue	-0.623479	0.000393289	0.935947	2.70061e-13
1797	ENSG00000205981	blue	-0.492779	0.00771742	0.428327	0.022965
1798	ENSG00000206190	blue	-0.618423	0.000452291	0.552735	0.00228622
1799	ENSG00000206355	blue	-0.182765	0.351914	0.374543	0.0495668
1800	ENSG00000206560	blue	-0.400273	0.0348038	0.809929	1.77634e-07
1801	ENSG00000212123	blue	0.159672	0.417014	0.187659	0.338942
1802	ENSG00000213079	blue	-0.151583	0.441301	0.799164	3.40499e-07
1803	ENSG00000213096	blue	-0.145083	0.461355	0.848022	1.21994e-08
1804	ENSG00000213366	blue	-0.692867	4.37992e-05	0.711129	2.21855e-05
1805	ENSG00000213420	blue	-0.276762	0.153943	0.530028	0.00371948
1806	ENSG00000213551	blue	-0.631218	0.000316036	0.839139	2.42104e-08
1807	ENSG00000213865	blue	-0.544112	0.00276128	0.309894	0.10853
1808	ENSG00000213918	blue	-0.47043	0.0115267	0.63048	0.000322774
1809	ENSG00000213983	blue	-0.111173	0.573296	0.546201	0.00263907
1810	ENSG00000213988	blue	-0.412096	0.0293268	0.362728	0.0578208
1811	ENSG00000214021	blue	0.111167	0.573318	0.504994	0.00612845
1812	ENSG00000214140	blue	-0.47875	0.00995758	0.0892737	0.651443
1813	ENSG00000214174	blue	-0.134617	0.494627	0.356904	0.0622665
1814	ENSG00000214279	blue	-0.163924	0.404553	0.398442	0.0357213
1815	ENSG00000214413	blue	-0.106194	0.590695	0.823736	7.24521e-08
1816	ENSG00000214595	blue	-0.450831	0.0160518	0.897032	1.03251e-10
1817	ENSG00000214765	blue	-0.338876	0.0777276	0.888777	2.6812e-10
1818	ENSG00000214941	blue	-0.0708387	0.720191	0.255958	0.188617
1819	ENSG00000215077	blue	-0.246983	0.205131	0.408007	0.0311362
1820	ENSG00000215788	blue	-0.405972	0.0320697	0.669149	9.88405e-05
1821	ENSG00000215915	blue	-0.49989	0.00675493	0.236058	0.226535
1822	ENSG00000216937	blue	-0.336092	0.0803559	0.387013	0.0418935
1823	ENSG00000217801	blue	-0.246186	0.206645	0.0856527	0.664749
1824	ENSG00000217930	blue	0.0254844	0.897577	0.213901	0.274409
1825	ENSG00000219481	blue	-0.255205	0.189967	0.693583	4.26857e-05
1826	ENSG00000219626	blue	-0.411453	0.0296055	0.607773	0.000602505
1827	ENSG00000221909	blue	-0.471394	0.0113349	0.701458	3.20035e-05
1828	ENSG00000221944	blue	-0.323127	0.0935017	0.691515	4.59719e-05
1829	ENSG00000221978	blue	-0.175692	0.371175	0.845731	1.46177e-08
1830	ENSG00000221995	blue	-0.419624	0.0262186	0.344854	0.0723054
1831	ENSG00000223396	blue	-0.0265954	0.893136	0.415674	0.0278146
1832	ENSG00000223501	blue	-0.081464	0.680266	0.421787	0.025377
1833	ENSG00000223618	blue	-0.312057	0.105958	0.682996	6.20116e-05
1834	ENSG00000223705	blue	-0.12824	0.515475	0.801711	2.92952e-07
1835	ENSG00000223959	blue	-0.0409849	0.835955	0.641417	0.000234758
1836	ENSG00000225589	blue	-0.241959	0.214795	0.264982	0.172968
1837	ENSG00000225921	blue	-0.116365	0.555404	0.560337	0.00192752
1838	ENSG00000226752	blue	-0.511536	0.00539788	0.36921	0.0531694
1839	ENSG00000226882	blue	-0.168193	0.392256	0.193722	0.323278
1840	ENSG00000227051	blue	-0.491674	0.00787689	0.521398	0.00443682
1841	ENSG00000227144	blue	-0.0724099	0.714238	0.173617	0.376942
1842	ENSG00000228716	blue	0.119827	0.543618	0.685363	5.71189e-05
1843	ENSG00000228875	blue	-0.0250414	0.899348	0.184088	0.348378
1844	ENSG00000228964	blue	-0.192924	0.325314	0.196858	0.315353
1845	ENSG00000229006	blue	-0.636039	0.000274969	0.544654	0.00272912
1846	ENSG00000229474	blue	0.0983372	0.618599	0.382389	0.04462
1847	ENSG00000230006	blue	-0.540161	0.00300579	0.684406	5.90551e-05
1848	ENSG00000230021	blue	-0.223277	0.253414	0.39936	0.0352588
1849	ENSG00000230701	blue	-0.0147356	0.940674	0.25502	0.190298
1850	ENSG00000231205	blue	-0.284426	0.142399	0.713994	1.98469e-05
1851	ENSG00000231225	blue	-0.106749	0.588743	0.22594	0.247648
1852	ENSG00000231558	blue	-0.180288	0.358591	0.309072	0.109519
1853	ENSG00000231825	blue	0.0587039	0.766676	0.0784239	0.691609
1854	ENSG00000232653	blue	-0.135468	0.491878	0.373084	0.0505328
1855	ENSG00000232838	blue	-0.313725	0.104006	0.61977	0.000435858
1856	ENSG00000233209	blue	-0.233195	0.232383	0.323191	0.0934334
1857	ENSG00000233327	blue	-0.276334	0.154606	0.59287	0.000885155
1858	ENSG00000233490	blue	-0.205891	0.293204	0.173255	0.377951
1859	ENSG00000233841	blue	0.25926	0.182782	0.205699	0.293665
1860	ENSG00000235194	blue	-0.294564	0.128107	0.821007	8.70233e-08
1861	ENSG00000235217	blue	0.107194	0.587182	0.373876	0.0500066
1862	ENSG00000236490	blue	-0.202728	0.300846	0.398546	0.0356686
1863	ENSG00000236632	blue	-0.52551	0.00408153	0.0687157	0.728259
1864	ENSG00000236829	blue	-0.329784	0.0865634	0.190237	0.332226
1865	ENSG00000237344	blue	0.110723	0.574861	0.421904	0.0253321
1866	ENSG00000237438	blue	-0.460726	0.0136119	0.561217	0.00188932
1867	ENSG00000237515	blue	-0.553268	0.0022593	0.52047	0.00452056
1868	ENSG00000237599	blue	-0.0903687	0.647439	0.127011	0.519542
1869	ENSG00000238105	blue	-0.248614	0.20206	0.702468	3.08218e-05
1870	ENSG00000239521	blue	-0.438553	0.0195711	0.628864	0.000337982
1871	ENSG00000240891	blue	-0.267824	0.168234	0.896293	1.1282e-10
1872	ENSG00000241058	blue	-0.646421	0.000202102	0.717616	1.72077e-05
1873	ENSG00000242028	blue	-0.23216	0.23452	0.836771	2.88619e-08
1874	ENSG00000242265	blue	0.146051	0.458338	0.537607	0.00317359
1875	ENSG00000242550	blue	-0.424023	0.0245304	0.420306	0.025951
1876	ENSG00000242950	blue	-0.545384	0.00268631	0.678821	7.15556e-05
1877	ENSG00000243943	blue	-0.35136	0.0667415	0.848925	1.13513e-08
1878	ENSG00000243970	blue	0.184142	0.348235	0.3221	0.0946089
1879	ENSG00000244306	blue	-0.30866	0.110017	0.42152	0.0254798
1880	ENSG00000244462	blue	-0.277466	0.152856	0.753621	3.66433e-06
1881	ENSG00000245958	blue	-0.30006	0.120812	0.864151	3.12285e-09
1882	ENSG00000246922	blue	0.137059	0.486758	0.524644	0.0041543
1883	ENSG00000247626	blue	-0.17135	0.383298	0.514146	0.00512781
1884	ENSG00000249115	blue	-0.103418	0.600492	0.472739	0.0110718
1885	ENSG00000249437	blue	-0.379949	0.0461145	0.266778	0.169964
1886	ENSG00000250317	blue	-0.435857	0.0204229	0.496029	0.0072641
1887	ENSG00000251079	blue	-0.192725	0.325823	0.435631	0.0204958
1888	ENSG00000251474	blue	-0.202604	0.30115	0.358202	0.0612536
1889	ENSG00000253251	blue	-0.409004	0.0306867	0.717375	1.73734e-05
1890	ENSG00000255150	blue	-0.479349	0.00985189	0.859705	4.62297e-09
1891	ENSG00000256029	blue	-0.305185	0.114289	0.446257	0.0172962
1892	ENSG00000256223	blue	-0.292372	0.131104	0.757771	3.01528e-06
1893	ENSG00000256525	blue	-0.128319	0.515214	0.750526	4.22758e-06
1894	ENSG00000256594	blue	-0.420771	0.0257696	0.751519	4.03896e-06
1895	ENSG00000257103	blue	-0.331829	0.0845121	0.71933	1.60725e-05
1896	ENSG00000257473	blue	-0.103735	0.599369	0.378785	0.046841
1897	ENSG00000257524	blue	-0.236493	0.225654	0.514415	0.00510064
1898	ENSG00000258405	blue	-0.207603	0.289122	0.456933	0.014508
1899	ENSG00000262102	blue	-0.620834	0.000423251	0.681052	6.63044e-05
1900	ENSG00000263001	blue	0.0083473	0.966374	0.658662	0.000138502
1901	ENSG00000263465	blue	-0.448559	0.0166602	0.866105	2.61691e-09
1902	ENSG00000263874	blue	-0.28969	0.13484	0.813004	1.46402e-07
1903	ENSG00000264522	blue	-0.403486	0.0332402	0.582954	0.00113179
1904	ENSG00000265972	blue	-0.160975	0.413175	0.532606	0.0035254
1905	ENSG00000266472	blue	0.0828006	0.675301	0.229259	0.240584
1906	ENSG00000266777	blue	-0.246886	0.205316	0.5422	0.00287741
1907	ENSG00000269343	blue	-0.25066	0.198251	0.909728	2.00902e-11
1908	ENSG00000269743	blue	-0.247544	0.204071	0.37098	0.0519516
1909	ENSG00000270231	blue	-0.314964	0.102574	0.911831	1.49691e-11
1910	ENSG00000271447	blue	-0.714717	1.92929e-05	0.668461	0.000101094
1911	ENSG00000272031	blue	-0.513039	0.00524087	0.198868	0.310338
1912	ENSG00000272916	blue	-0.127549	0.517758	0.603732	0.000669997
1913	ENSG00000273562	blue	0.0537805	0.785775	0.453894	0.0152607
1914	ENSG00000273873	blue	-0.239346	0.219941	0.856294	6.19066e-09
1915	ENSG00000274211	blue	-0.0625085	0.752008	0.459918	0.0137989
1916	ENSG00000274474	blue	-0.440191	0.0190678	0.378478	0.0470342
1917	ENSG00000274615	blue	0.103286	0.600957	0.269316	0.165785
1918	ENSG00000274646	blue	-0.0536137	0.786424	0.407879	0.031194
1919	ENSG00000274914	blue	-0.199975	0.307596	-0.172134	0.381093
1920	ENSG00000275211	blue	-0.0942148	0.633454	0.266773	0.169974
1921	ENSG00000275272	blue	-0.243645	0.211519	0.813147	1.45081e-07
1922	ENSG00000275463	blue	-0.0854411	0.66553	0.148611	0.450413
1923	ENSG00000275744	blue	-0.309757	0.108695	0.496149	0.00724777
1924	ENSG00000275746	blue	-0.112578	0.568429	0.146981	0.455452
1925	ENSG00000276042	blue	-0.486771	0.00861843	0.212016	0.278761
1926	ENSG00000276618	blue	0.204025	0.297697	0.26839	0.167301
1927	ENSG00000276802	blue	-0.136082	0.489898	0.671052	9.28376e-05
1928	ENSG00000277033	blue	-0.318873	0.09815	0.469408	0.0117328
1929	ENSG00000277131	blue	-0.605798	0.000634704	0.310102	0.108281
1930	ENSG00000277221	blue	-0.29225	0.131272	0.133379	0.49864
1931	ENSG00000277421	blue	-0.311659	0.106428	0.63493	0.000283971
1932	ENSG00000278191	blue	0.0782874	0.69212	0.63101	0.000317918
1933	ENSG00000278415	blue	-0.231344	0.236216	0.339675	0.0769848
1934	ENSG00000278780	blue	-0.264744	0.173368	0.388146	0.0412463
1935	ENSG00000279566	blue	-0.195486	0.318807	0.359599	0.0601779
1936	ENSG00000280529	blue	-0.64853	0.000189586	0.393498	0.0382949
1937	ENSG00000280680	blue	0.0601474	0.761101	0.399706	0.035086
1938	ENSG00000280759	blue	-0.464784	0.0127047	0.145539	0.459932
1939	ENSG00000282735	blue	-0.204477	0.296605	0.368575	0.0536116
1940	ENSG00000282813	blue	-0.298763	0.122506	0.469045	0.0118068
1941	ENSG00000283709	blue	-0.389102	0.0407065	0.565351	0.0017185
1942	ENSG00000285053	blue	-0.298189	0.12326	0.582003	0.00115834
1943	ENSG00000285942	blue	-0.340078	0.0766133	0.247354	0.204431
1944	ENSG00000001460	brown	-0.314972	0.102564	0.453802	0.0152841
1945	ENSG00000001461	brown	-0.52189	0.00439298	0.656135	0.000149943
1946	ENSG00000002933	brown	-0.722302	1.42613e-05	0.563273	0.00180263
1947	ENSG00000004809	brown	-0.331712	0.0846288	0.360529	0.0594694
1948	ENSG00000004975	brown	-0.266856	0.169835	0.856867	5.89749e-09
1949	ENSG00000005189	brown	-0.179768	0.360001	0.476878	0.010294
1950	ENSG00000005513	brown	-0.414667	0.0282337	0.615302	0.000492469
1951	ENSG00000006432	brown	-0.357127	0.0620919	0.654149	0.000159517
1952	ENSG00000006744	brown	-0.286854	0.138875	0.534847	0.00336387
1953	ENSG00000007350	brown	-0.12772	0.517192	0.242665	0.213419
1954	ENSG00000009830	brown	-0.221201	0.25797	0.472327	0.0111519
1955	ENSG00000010322	brown	-0.0524505	0.790955	0.700733	3.2876e-05
1956	ENSG00000010803	brown	-0.421331	0.0255527	0.566993	0.00165444
1957	ENSG00000011028	brown	-0.365982	0.0554475	0.665817	0.000110178
1958	ENSG00000011143	brown	-0.440834	0.0188734	0.631717	0.000311549
1959	ENSG00000011485	brown	-0.254159	0.191851	0.700156	3.35848e-05
1960	ENSG00000011590	brown	-0.400374	0.0347537	0.401356	0.0342702
1961	ENSG00000013523	brown	-0.296694	0.125243	0.704716	2.83321e-05
1962	ENSG00000013725	brown	-0.425016	0.0241618	0.883919	4.54265e-10
1963	ENSG00000015133	brown	-0.199257	0.309373	0.682165	6.38147e-05
1964	ENSG00000019485	brown	-0.486009	0.00873879	0.720896	1.50938e-05
1965	ENSG00000020256	brown	-0.301936	0.118393	0.53814	0.0031379
1966	ENSG00000021300	brown	-0.658408	0.000139618	0.74109	6.45725e-06
1967	ENSG00000025800	brown	0.058784	0.766366	0.274335	0.157733
1968	ENSG00000027001	brown	-0.255718	0.189046	0.191188	0.329771
1969	ENSG00000028310	brown	-0.445978	0.0173747	0.676144	7.83394e-05
1970	ENSG00000034053	brown	-0.336648	0.0798257	0.636009	0.000275206
1971	ENSG00000036448	brown	0.232764	0.233271	0.133771	0.497366
1972	ENSG00000037280	brown	-0.469794	0.0116545	0.59491	0.000840685
1973	ENSG00000037637	brown	-0.0156217	0.937114	0.451588	0.0158532
1974	ENSG00000043143	brown	-0.486603	0.00864489	0.909958	1.9461e-11
1975	ENSG00000049759	brown	-0.377252	0.0478124	0.289173	0.13557
1976	ENSG00000049769	brown	-0.504298	0.00621081	0.703877	2.92395e-05
1977	ENSG00000050165	brown	-0.632233	0.000306965	0.46464	0.012736
1978	ENSG00000050426	brown	-0.493878	0.00756157	0.632083	0.000308294
1979	ENSG00000054793	brown	-0.089359	0.651131	0.070861	0.720106
1980	ENSG00000055118	brown	-0.656298	0.000149183	0.788807	6.14437e-07
1981	ENSG00000055163	brown	-0.38329	0.0440784	0.771816	1.51332e-06
1982	ENSG00000055483	brown	-0.268715	0.166767	0.732541	9.33545e-06
1983	ENSG00000056972	brown	-0.473475	0.0109301	0.69066	4.73955e-05
1984	ENSG00000057294	brown	-0.363797	0.057033	0.103044	0.601817
1985	ENSG00000061936	brown	-0.0627414	0.751113	0.503259	0.00633555
1986	ENSG00000063180	brown	-0.31815	0.0989575	0.720177	1.5536e-05
1987	ENSG00000064199	brown	-0.671262	9.21949e-05	0.673591	8.53362e-05
1988	ENSG00000064393	brown	-0.331216	0.0851234	0.449441	0.016422
1989	ENSG00000064687	brown	-0.0305837	0.877222	0.693744	4.24383e-05
1990	ENSG00000065029	brown	-0.359817	0.0600112	0.805433	2.34243e-07
1991	ENSG00000065491	brown	-0.234738	0.229218	0.648755	0.000188292
1992	ENSG00000065717	brown	-0.594435	0.000850862	0.76621	2.00393e-06
1993	ENSG00000065802	brown	-0.389345	0.0405699	0.73271	9.26887e-06
1994	ENSG00000066230	brown	-0.375676	0.0488271	0.866064	2.62664e-09
1995	ENSG00000066926	brown	-0.0658851	0.73906	0.200463	0.306393
1996	ENSG00000067141	brown	-0.424795	0.0242431	0.575796	0.00134509
1997	ENSG00000067191	brown	-0.278678	0.150996	0.659234	0.000136021
1998	ENSG00000069188	brown	-0.343769	0.0732671	0.651505	0.000173096
1999	ENSG00000069966	brown	-0.344159	0.0729206	0.565057	0.00173018
[truncated: 10,048 more rows]

## Sheet: Table S2B
Cohort	Sample ID	Module Eigengene Black	Module Eigengene Blue	Module Eigengene Brown	Module Eigengene Cyan	Module Eigengene Darkgreen	Module Eigengene Darkred	Module Eigengene Greenyellow	Module Eigengene Lightcyan	Module Eigengene Lightgreen	Module Eigengene Magenta	Module Eigengene Red	Module Eigengene Royalblue
ACCESS	Control4	0.179713	0.206652	0.198961	0.174659	0.184849	0.171535	0.180522	0.198372	0.194283	0.175677	0.199118	0.185189
ACCESS	Control8	0.191653	0.204902	0.20031	0.173492	0.181225	0.180365	0.179664	0.200208	0.186649	0.173942	0.19349	0.187882
ACCESS	Control12	0.187484	0.207664	0.199842	0.173589	0.181766	0.173685	0.181621	0.202857	0.196268	0.17196	0.198015	0.186959
ACCESS	Control13	0.157331	0.162262	0.199657	0.173419	0.208276	0.211298	0.162412	0.146035	0.156499	0.204354	0.194426	0.208679
ACCESS	Control15	0.155433	0.167069	0.195295	0.195494	0.20681	0.20071	0.17129	0.145152	0.166779	0.207975	0.192307	0.207368
ACCESS	Control17	0.188669	0.206308	0.203324	0.168677	0.182814	0.187794	0.172955	0.195687	0.175597	0.172683	0.197764	0.194551
ACCESS	Control18	0.182184	0.195534	0.201454	0.178486	0.189797	0.185005	0.181821	0.18455	0.183414	0.183642	0.19912	0.193805
ACCESS	Control21	0.209246	0.196658	0.18556	0.186236	0.17928	0.183057	0.198244	0.211685	0.199984	0.179579	0.175252	0.179582
ACCESS	Control22	0.184101	0.197364	0.197919	0.183203	0.187253	0.184681	0.182375	0.190386	0.189384	0.183561	0.19366	0.190854
ACCESS	Control23	0.204055	0.185857	0.185517	0.186979	0.183119	0.190581	0.190675	0.197887	0.187895	0.181853	0.176831	0.1925
ACCESS	Control25	0.216097	0.213953	0.188129	0.181073	0.165777	0.171457	0.198747	0.22751	0.203942	0.16192	0.180282	0.170078
ACCESS	Control27	0.183862	0.184251	0.198536	0.166605	0.19547	0.19851	0.170823	0.177417	0.169359	0.185304	0.1899	0.20214
ACCESS	Control28	0.217541	0.204263	0.180801	0.184996	0.169713	0.188827	0.195659	0.22012	0.207142	0.167919	0.167861	0.171639
ACCESS	Control29	0.208108	0.196756	0.191645	0.193018	0.180658	0.197846	0.197662	0.196994	0.188556	0.18232	0.17645	0.178036
ACCESS	Sarcoidosis4	0.202441	0.174455	0.178877	0.201549	0.189476	0.203494	0.198487	0.184159	0.186018	0.198109	0.177771	0.19064
ACCESS	Sarcoidosis8	0.1915	0.164868	0.167948	0.211182	0.197286	0.201551	0.206187	0.177062	0.197336	0.206805	0.176051	0.18786
ACCESS	Sarcoidosis12	0.205795	0.189035	0.176633	0.203296	0.182475	0.189023	0.205659	0.200693	0.198409	0.191467	0.179393	0.179147
ACCESS	Sarcoidosis13	0.161362	0.162845	0.191046	0.192253	0.208956	0.206027	0.174583	0.145684	0.16553	0.20927	0.19407	0.206631
ACCESS	Sarcoidosis15	0.193628	0.189053	0.175595	0.194171	0.184733	0.175979	0.201107	0.200753	0.199413	0.190927	0.185281	0.179315
ACCESS	Sarcoidosis17	0.189885	0.185464	0.187203	0.19781	0.190879	0.196027	0.192651	0.182143	0.187228	0.19627	0.186938	0.189286
ACCESS	Sarcoidosis18	0.188067	0.192637	0.183005	0.204891	0.184075	0.181772	0.198273	0.194808	0.20582	0.191804	0.183372	0.178917
ACCESS	Sarcoidosis21	0.20085	0.18808	0.173166	0.199108	0.182806	0.195067	0.203754	0.197541	0.19604	0.189311	0.182492	0.175413
ACCESS	Sarcoidosis22	0.189171	0.180465	0.184177	0.197859	0.194154	0.192807	0.193344	0.181266	0.189596	0.198122	0.191157	0.191835
ACCESS	Sarcoidosis23	0.167122	0.170826	0.190333	0.200495	0.205086	0.194573	0.185095	0.158793	0.178672	0.207319	0.19798	0.201204
ACCESS	Sarcoidosis25	0.186775	0.190814	0.1719	0.194418	0.184057	0.172278	0.204715	0.202878	0.204314	0.190922	0.194745	0.168861
ACCESS	Sarcoidosis27	0.181288	0.186209	0.196435	0.188606	0.195614	0.1938	0.184224	0.175282	0.183503	0.193648	0.197036	0.195674
ACCESS	Sarcoidosis28	0.172702	0.18734	0.193021	0.190648	0.1932	0.177061	0.185505	0.180117	0.191154	0.192086	0.203219	0.19064
ACCESS	Sarcoidosis29	0.176287	0.185469	0.188097	0.185467	0.193956	0.177747	0.183118	0.185304	0.190946	0.191297	0.200924	0.197989
UCSF	ControlS001	0.146346	0.147413	0.14634	0.14461	0.144416	0.145498	0.144243	0.146172	0.144877	0.144173	0.145112	0.145696
UCSF	ControlS010	0.14773	0.147996	0.147817	0.145363	0.147424	0.147555	0.144985	0.147379	0.14613	0.145621	0.146872	0.148956
UCSF	ControlS011	0.147028	0.148779	0.148494	0.143716	0.144982	0.146578	0.143778	0.14669	0.144211	0.143404	0.145033	0.14762
UCSF	ControlS013	0.148215	0.149063	0.148135	0.144112	0.145132	0.146514	0.144426	0.148191	0.145778	0.143522	0.145896	0.147559
UCSF	ControlS017	0.146036	0.147383	0.147233	0.144182	0.145401	0.146311	0.14335	0.145951	0.144615	0.143597	0.145888	0.146933
UCSF	ControlS019	0.146339	0.148434	0.146654	0.143985	0.143198	0.144409	0.143742	0.147344	0.14557	0.143039	0.144345	0.144357
UCSF	ControlS020	0.145803	0.149622	0.148024	0.141832	0.143608	0.145948	0.143383	0.148303	0.144431	0.142324	0.146056	0.144883
UCSF	ControlS027	0.147567	0.147047	0.146544	0.146658	0.146721	0.146538	0.147141	0.147525	0.147498	0.146876	0.14716	0.147146
UCSF	ControlS03	0.14627	0.146495	0.145832	0.146342	0.14498	0.146548	0.14573	0.145628	0.145766	0.14556	0.144627	0.14598
UCSF	ControlS030	0.149223	0.148089	0.146331	0.147065	0.145385	0.146568	0.147018	0.148597	0.147983	0.145526	0.144377	0.145795
UCSF	ControlS031	0.150432	0.150437	0.148004	0.145748	0.145895	0.148037	0.146339	0.149854	0.147966	0.144516	0.146242	0.147486
UCSF	ControlS033	0.143006	0.144456	0.145989	0.144227	0.146907	0.145553	0.145496	0.143947	0.144324	0.147299	0.146988	0.144647
UCSF	ControlS034	0.146324	0.148199	0.148038	0.144424	0.146427	0.14625	0.144032	0.146401	0.144759	0.145032	0.14687	0.14814
UCSF	ControlS035	0.14414	0.146554	0.147988	0.142823	0.147124	0.146311	0.144444	0.145403	0.144386	0.145295	0.147397	0.146462
UCSF	ControlS036	0.14546	0.149418	0.149687	0.14454	0.14748	0.147436	0.144497	0.146809	0.144786	0.1461	0.148474	0.14825
UCSF	ControlS038	0.143788	0.148019	0.14505	0.142303	0.138528	0.141942	0.142199	0.146125	0.143885	0.139587	0.14328	0.140851
UCSF	Sarcoidosis1000	0.144816	0.146286	0.149581	0.146364	0.151125	0.147227	0.145268	0.144499	0.144922	0.149219	0.150483	0.151661
UCSF	Sarcoidosis1021	0.146886	0.148351	0.147569	0.143809	0.145054	0.145899	0.143823	0.146835	0.145091	0.144252	0.145355	0.147257
UCSF	Sarcoidosis1035	0.147816	0.147431	0.146729	0.146415	0.147048	0.14762	0.146109	0.147159	0.147116	0.145893	0.146337	0.147959
UCSF	Sarcoidosis1039	0.145916	0.145957	0.146658	0.146661	0.147037	0.146313	0.146087	0.146036	0.146267	0.147137	0.14665	0.147302
UCSF	Sarcoidosis1040	0.146956	0.145494	0.147349	0.148772	0.150753	0.149049	0.148366	0.145779	0.146876	0.150062	0.147527	0.149476
UCSF	Sarcoidosis1074	0.145411	0.140581	0.142959	0.150216	0.149598	0.146939	0.149303	0.143441	0.146821	0.151002	0.145639	0.146096
UCSF	Sarcoidosis1078	0.147397	0.145671	0.146835	0.148128	0.146637	0.146965	0.147042	0.145978	0.146034	0.147034	0.146256	0.148223
UCSF	Sarcoidosis1098	0.146178	0.144114	0.144513	0.148304	0.145429	0.145584	0.149132	0.14581	0.146703	0.147794	0.14562	0.144155
UCSF	Sarcoidosis1107	0.148742	0.147415	0.147372	0.143864	0.148608	0.148311	0.146958	0.148584	0.147161	0.145461	0.147484	0.14874
UCSF	Sarcoidosis1113	0.149222	0.148786	0.146094	0.146842	0.143478	0.146583	0.147812	0.149747	0.148461	0.144665	0.144516	0.144301
UCSF	Sarcoidosis1164	0.149703	0.146001	0.144424	0.150391	0.146734	0.147848	0.150425	0.14824	0.149772	0.148494	0.145981	0.14535
UCSF	Sarcoidosis1196	0.140826	0.137479	0.13959	0.147208	0.145018	0.142342	0.147669	0.140771	0.145575	0.148714	0.142751	0.139885
UCSF	Sarcoidosis1222	0.144678	0.144436	0.144046	0.147766	0.145304	0.144626	0.14746	0.145196	0.146731	0.147234	0.145852	0.143489
UCSF	Sarcoidosis1226	0.149708	0.150828	0.147097	0.14232	0.140426	0.145198	0.14542	0.151208	0.146809	0.139403	0.145024	0.144014
UCSF	Sarcoidosis1235	0.142963	0.141062	0.142274	0.14742	0.146467	0.14466	0.146029	0.142524	0.145697	0.148131	0.143869	0.143739
UCSF	Sarcoidosis1237	0.141284	0.144241	0.148826	0.142387	0.149594	0.145405	0.139723	0.140814	0.140993	0.145746	0.149219	0.151181
UCSF	Sarcoidosis1243	0.143419	0.144961	0.144784	0.144869	0.144267	0.143639	0.144211	0.143813	0.144426	0.144902	0.143866	0.143459
UCSF	Sarcoidosis1245	0.143434	0.145186	0.144279	0.145352	0.143175	0.144067	0.14477	0.144503	0.144872	0.144095	0.143022	0.142836
UCSF	Sarcoidosis1259	0.143666	0.144495	0.143683	0.14461	0.141861	0.143287	0.144991	0.144503	0.144576	0.143408	0.143266	0.141945
UCSF	Sarcoidosis1274	0.143661	0.144836	0.142857	0.143621	0.140348	0.142562	0.144412	0.14446	0.144269	0.14128	0.143712	0.141051
UCSF	Sarcoidosis1299	0.142351	0.139372	0.144045	0.14781	0.150147	0.146174	0.145607	0.139968	0.143486	0.150236	0.147062	0.149083
UCSF	Sarcoidosis545	0.142671	0.144718	0.145171	0.144961	0.145112	0.143967	0.145698	0.144388	0.145053	0.146041	0.146554	0.143048
UCSF	Sarcoidosis774	0.148358	0.144585	0.144662	0.149085	0.148482	0.148074	0.148801	0.147329	0.148487	0.148294	0.146531	0.147213
UCSF	Sarcoidosis890	0.146252	0.146563	0.146793	0.145612	0.147096	0.1466	0.14664	0.146905	0.146743	0.146556	0.14726	0.146409
UCSF	Sarcoidosis897	0.144147	0.144724	0.142889	0.146022	0.142591	0.142936	0.145902	0.144577	0.145311	0.144718	0.143834	0.142042
UCSF	Sarcoidosis901	0.148601	0.146863	0.144583	0.147716	0.144486	0.146356	0.149296	0.148902	0.149022	0.145752	0.145111	0.143948
UCSF	Sarcoidosis908	0.14382	0.139049	0.140787	0.150936	0.146792	0.145022	0.148724	0.141734	0.146933	0.149888	0.144454	0.143672
UCSF	Sarcoidosis917	0.141934	0.141039	0.143428	0.146344	0.145869	0.143015	0.144725	0.141665	0.144424	0.147309	0.144697	0.144016
UCSF	Sarcoidosis93	0.143425	0.142791	0.145148	0.146131	0.1495	0.14645	0.146563	0.143301	0.145441	0.149461	0.147775	0.146949
UCSF	Sarcoidosis942	0.14625	0.147491	0.149634	0.143382	0.147745	0.146715	0.142646	0.146285	0.144666	0.144153	0.149749	0.150252
UCSF	Sarcoidosis998	0.150481	0.146041	0.144019	0.149592	0.145161	0.147777	0.150468	0.14938	0.149489	0.146792	0.145107	0.144993

## Sheet: Table S3A
ACCESS Cohort
Gene Name	Module Color	Log-fold Change	Average Expression	t	P.Value	BH.adj p-value	B
ENSG00000000460	greenyellow	0.285157	2.0223	0.640264	0.527839	0.719042	-5.29509
ENSG00000000938	magenta	0.825634	9.42418	4.79989	6.29e-05	0.014669	1.80882
ENSG00000001036	magenta	0.599547	5.39859	3.62769	0.00128331	0.0451148	-0.908911
ENSG00000001460	brown	-0.491391	1.86883	-1.09064	0.285854	0.51899	-4.83984
ENSG00000001461	brown	-0.315631	5.26729	-1.79251	0.0851892	0.277207	-4.48707
ENSG00000002549	cyan	1.17573	6.08694	4.6126	0.000102198	0.0169781	1.3671
ENSG00000002587	cyan	0.670904	0.877527	0.918917	0.36694	0.597429	-4.95139
ENSG00000002919	magenta	0.418025	5.20539	1.39512	0.175278	0.402321	-4.96029
ENSG00000002933	brown	-1.47494	4.71439	-1.92783	0.0653356	0.24604	-4.1653
ENSG00000003056	magenta	0.232899	8.10932	2.17876	0.0390065	0.190161	-4.06594
ENSG00000003436	blue	-0.721139	1.94415	-2.28878	0.030833	0.168214	-3.47491
ENSG00000004399	magenta	0.261047	7.02778	1.28192	0.211657	0.442849	-5.40917
ENSG00000004455	magenta	0.161156	7.08079	1.17764	0.250053	0.480669	-5.52383
ENSG00000004534	blue	-0.199099	6.87361	-1.31974	0.198905	0.430643	-5.34783
ENSG00000004660	magenta	0.674903	3.62336	2.4215	0.0230624	0.144303	-3.26874
ENSG00000004809	brown	-0.432919	0.785208	-0.879049	0.387764	0.615925	-4.88956
ENSG00000004939	magenta	0.856295	1.48986	0.676635	0.504864	0.702874	-5.55703
ENSG00000004961	magenta	0.22884	4.01544	0.980179	0.336409	0.569902	-5.27216
ENSG00000004975	brown	-0.150718	5.24568	-0.72513	0.47512	0.68138	-5.73283
ENSG00000005007	magenta	0.185621	6.69384	1.2233	0.232646	0.461956	-5.44575
ENSG00000005020	greenyellow	0.209682	6.03897	0.981441	0.335799	0.569303	-5.66874
ENSG00000005022	magenta	0.328657	7.99067	2.4544	0.0214374	0.138507	-3.53912
ENSG00000005059	blue	-0.331635	6.4861	-1.88394	0.07128	0.256788	-4.49256
ENSG00000005100	greenyellow	0.156758	4.02538	0.612929	0.545471	0.730262	-5.57971
ENSG00000005102	cyan	0.318979	2.00919	0.845759	0.405727	0.629112	-5.08024
ENSG00000005189	brown	-0.154066	0.384856	-0.245202	0.808306	0.899698	-5.12016
ENSG00000005238	magenta	0.74905	5.65078	3.66161	0.00117786	0.0431714	-0.835338
ENSG00000005249	greenyellow	0.258031	5.17904	0.688453	0.497521	0.697474	-5.90088
ENSG00000005381	magenta	0.791075	3.6962	1.95675	0.0616591	0.2411	-4.17203
ENSG00000005436	blue	-0.635396	3.08881	-1.44231	0.161655	0.387306	-4.70685
ENSG00000005513	brown	-0.83867	1.48241	-1.72294	0.0972764	0.297401	-4.23832
ENSG00000005801	blue	-0.535839	3.98394	-1.39289	0.175943	0.40343	-4.78222
ENSG00000005810	blue	-0.603744	6.41705	-2.1746	0.0393515	0.19071	-4.00839
ENSG00000005893	greenyellow	0.279248	6.61162	1.34869	0.189555	0.418039	-5.31592
ENSG00000005961	magenta	0.635561	5.56009	1.31911	0.199115	0.430643	-5.32887
ENSG00000006007	cyan	0.378947	6.05583	2.47336	0.0205493	0.13568	-3.41427
ENSG00000006125	blue	-0.0592824	7.50591	-0.570641	0.573348	0.750684	-6.06507
ENSG00000006432	brown	-0.277526	3.07339	-1.05805	0.30017	0.532158	-5.12872
ENSG00000006451	greenyellow	-0.0640404	4.75537	-0.296277	0.769471	0.875387	-5.91204
ENSG00000006453	blue	0.376932	-0.174619	0.676247	0.505106	0.702991	-4.98212
ENSG00000006534	magenta	0.925159	6.36095	3.85472	0.000720978	0.0366407	-0.4204
ENSG00000006744	brown	-0.0645304	5.90288	-0.447547	0.658343	0.810803	-5.96561
ENSG00000006747	blue	-0.872424	-0.089707	-1.33532	0.193829	0.424223	-4.56161
ENSG00000006756	magenta	0.283855	5.15608	0.976024	0.338423	0.570912	-5.42934
ENSG00000006757	cyan	0.181489	2.91519	0.452827	0.654587	0.808651	-5.29197
ENSG00000006831	magenta	0.299405	6.13512	2.27301	0.0318998	0.171709	-3.80044
ENSG00000007237	magenta	0.738939	7.2208	4.20823	0.000290879	0.0222172	0.38989
ENSG00000007341	blue	-0.264229	2.8704	-0.944865	0.353791	0.586978	-5.01767
ENSG00000007350	brown	0.320285	2.75551	0.660689	0.514867	0.710107	-5.44033
ENSG00000007516	blue	-1.17347	3.44858	-2.47184	0.0206194	0.13568	-3.19463
ENSG00000007944	blue	-0.13518	5.81115	-0.479299	0.635901	0.794239	-5.9454
ENSG00000008130	magenta	0.65456	7.89999	3.34455	0.00260701	0.0577163	-1.63887
ENSG00000008226	blue	-0.345349	1.65428	-0.590399	0.560234	0.742193	-5.08008
ENSG00000008324	blue	0.0444019	4.16366	0.187246	0.852982	0.928055	-5.7113
ENSG00000008394	cyan	0.186416	3.81105	0.640779	0.52751	0.718943	-5.5293
ENSG00000008405	blue	-0.544617	4.08468	-2.62456	0.0145976	0.115859	-2.94821
ENSG00000008438	magenta	1.07762	0.716173	1.12351	0.271918	0.503872	-4.85551
ENSG00000008441	magenta	1.0465	3.10019	2.51138	0.0188708	0.129609	-3.12882
ENSG00000008516	magenta	0.709399	5.26956	1.66621	0.108181	0.310823	-4.66726
ENSG00000009780	blue	-0.16049	3.50069	-0.63154	0.533433	0.721308	-5.49802
ENSG00000009830	brown	0.127565	2.79624	0.337596	0.738492	0.856433	-5.36096
ENSG00000010030	cyan	1.69177	1.68982	3.84217	0.000744446	0.0366407	-0.792978
ENSG00000010072	blue	0.411701	2.57088	1.09708	0.283083	0.516175	-4.98595
ENSG00000010219	magenta	0.100548	3.80498	0.389406	0.70028	0.83416	-5.55181
ENSG00000010270	cyan	0.0910541	5.08812	0.505523	0.617629	0.7814	-5.85658
ENSG00000010278	magenta	0.785125	4.57015	1.81713	0.0812304	0.272735	-4.41337
ENSG00000010310	blue	0.0652948	1.54757	0.10389	0.918087	0.961041	-5.18835
ENSG00000010318	blue	-0.354622	2.54632	-0.939929	0.356267	0.588391	-5.0815
ENSG00000010322	brown	-0.00358944	6.966	-0.0243041	0.980803	0.992453	-6.18607
ENSG00000010327	magenta	0.53997	6.86369	2.83052	0.00904861	0.0953472	-2.73354
ENSG00000010404	blue	0.0340583	7.91624	0.217317	0.829729	0.913671	-6.2115
ENSG00000010610	magenta	0.340646	9.17973	1.9409	0.0636506	0.243519	-4.48336
ENSG00000010626	magenta	0.150838	2.25739	0.491007	0.627713	0.788131	-5.42721
ENSG00000010671	cyan	0.370497	6.69694	2.45054	0.0216224	0.138822	-3.48968
ENSG00000010803	brown	-0.20718	4.0618	-1.14687	0.262316	0.494682	-5.16707
ENSG00000010810	blue	-0.143653	8.35548	-1.25552	0.220926	0.450997	-5.47099
ENSG00000011007	magenta	0.293546	5.53219	1.87744	0.0722003	0.257941	-4.40366
ENSG00000011028	brown	-0.392346	1.3636	-0.739361	0.466589	0.676466	-5.08656
ENSG00000011105	magenta	0.340251	2.54399	0.659412	0.515673	0.710997	-5.40883
ENSG00000011143	brown	-0.426105	3.17279	-1.40234	0.173135	0.398851	-4.73962
ENSG00000011198	greenyellow	0.277523	4.08423	1.02314	0.316064	0.547472	-5.27069
ENSG00000011485	brown	-0.0491293	5.59561	-0.274371	0.786059	0.884019	-5.98818
ENSG00000011590	brown	-0.928517	1.73319	-1.70431	0.100751	0.301938	-4.21708
ENSG00000011638	magenta	0.168488	3.19616	0.542318	0.592412	0.763198	-5.52743
ENSG00000012223	magenta	1.18108	4.09744	1.17145	0.252487	0.482969	-5.17021
ENSG00000012232	magenta	0.344961	5.66847	1.80874	0.0825622	0.274381	-4.57236
ENSG00000013374	cyan	0.122027	6.58271	1.023	0.316125	0.547472	-5.66881
ENSG00000013392	blue	-0.450569	1.81626	-0.813104	0.423851	0.641731	-4.96102
ENSG00000013441	blue	-0.321325	6.42463	-0.978135	0.337399	0.570505	-5.70674
ENSG00000013523	brown	-0.0973805	4.93331	-0.473944	0.639662	0.797402	-5.78251
ENSG00000013563	magenta	0.548188	5.87995	3.49024	0.00181333	0.0481323	-1.22378
ENSG00000013619	magenta	0.750268	0.769923	1.17904	0.249507	0.479946	-4.71119
ENSG00000013725	brown	-0.321368	7.81351	-1.58489	0.125589	0.337597	-5.03396
ENSG00000014257	magenta	0.502236	3.79907	1.86818	0.0735266	0.259557	-4.2422
ENSG00000014914	magenta	0.734797	4.87715	2.68837	0.0126056	0.109407	-2.83797
ENSG00000015133	brown	-0.0116558	7.23408	-0.0763361	0.939761	0.971821	-6.21424
ENSG00000015153	blue	-0.286803	3.55555	-1.18759	0.246179	0.47665	-5.05113
ENSG00000015475	magenta	0.878696	6.70457	4.59372	0.000107321	0.0169781	1.32181
ENSG00000017797	greenyellow	-0.0217934	6.18637	-0.134489	0.894095	0.948637	-6.14146
ENSG00000018280	magenta	0.854014	7.41006	4.23083	0.000274402	0.0213264	0.443283
ENSG00000018610	magenta	0.190291	4.62914	1.05152	0.303102	0.534933	-5.35646
ENSG00000019144	blue	-0.506176	0.169357	-0.840102	0.408831	0.632155	-4.90905
ENSG00000019169	magenta	0.970741	4.02826	2.67347	0.0130466	0.110298	-2.8443
ENSG00000019485	brown	-0.287721	3.21553	-0.839005	0.409435	0.632527	-5.18942
ENSG00000019991	greenyellow	0.150171	2.53385	0.408942	0.686072	0.828372	-5.52664
ENSG00000020181	magenta	0.573842	3.05559	1.26757	0.216657	0.446413	-4.87963
ENSG00000020256	brown	-0.168149	3.58605	-0.638043	0.52926	0.719496	-5.52342
ENSG00000020577	cyan	1.04535	2.52345	3.32261	0.00275258	0.0584113	-1.695
ENSG00000020922	blue	-0.434269	4.14775	-1.5913	0.124137	0.336142	-4.70743
ENSG00000021300	brown	-0.649862	5.0568	-2.57142	0.0164773	0.120652	-3.11278
ENSG00000021355	cyan	0.418777	7.69451	2.9923	0.00615976	0.0804363	-2.42508
ENSG00000022567	magenta	0.216202	4.30954	0.764752	0.451594	0.665966	-5.53171
ENSG00000022976	blue	-0.0766641	4.19173	-0.294965	0.770462	0.875614	-5.71056
ENSG00000023318	greenyellow	0.0276717	6.33546	0.174361	0.862989	0.933588	-6.12218
ENSG00000023839	greenyellow	0.227165	0.92113	0.444838	0.660273	0.812277	-5.15829
ENSG00000023902	magenta	0.699172	8.28291	3.7669	0.000901786	0.0388065	-0.665151
ENSG00000024862	greenyellow	-0.225772	4.2225	-1.09578	0.283641	0.516727	-5.2081
ENSG00000025039	cyan	0.500529	3.6696	1.6922	0.103064	0.304364	-4.42828
ENSG00000025434	magenta	0.536077	2.86008	1.25375	0.221555	0.451052	-4.74148
ENSG00000025708	magenta	1.30062	8.66548	5.15818	2.49e-05	0.0122671	2.67132
ENSG00000025800	brown	0.0371504	5.81316	0.250533	0.804227	0.897757	-6.03124
ENSG00000026025	magenta	0.237422	10.875	1.77245	0.0885337	0.281756	-4.73256
ENSG00000026297	magenta	0.241392	8.28254	1.61399	0.11911	0.327128	-4.98647
ENSG00000026508	magenta	0.190088	9.74443	1.86584	0.0738662	0.260117	-4.59713
ENSG00000026559	magenta	0.493245	2.25285	0.868986	0.393139	0.621331	-5.08592
ENSG00000026652	cyan	0.366229	4.0065	1.28896	0.209238	0.440683	-5.05236
ENSG00000026751	magenta	0.479139	6.29768	1.90666	0.0681458	0.251362	-4.49189
ENSG00000027001	brown	-0.587856	2.95286	-1.73395	0.0952713	0.294318	-4.3111
ENSG00000027075	blue	-0.292656	7.31199	-1.79744	0.0843835	0.27647	-4.70882
ENSG00000027697	greenyellow	0.0931236	6.47335	0.354501	0.725942	0.849211	-6.09244
ENSG00000028137	magenta	0.810203	9.60921	4.07203	0.000413113	0.0281552	0.0587698
ENSG00000028277	magenta	0.440209	7.32978	2.70576	0.012109	0.108588	-3.01409
ENSG00000028310	brown	-0.110435	5.72509	-0.735403	0.468953	0.677145	-5.75791
ENSG00000029153	greenyellow	-0.453207	0.488434	-0.736821	0.468105	0.676875	-4.95519
ENSG00000029364	greenyellow	0.0112995	5.26157	0.0702225	0.944577	0.973867	-6.0188
ENSG00000029993	blue	-0.526325	1.86714	-1.3105	0.201966	0.432376	-4.74613
ENSG00000030582	magenta	0.771331	9.80353	3.25883	0.0032218	0.0618846	-1.83488
ENSG00000031081	magenta	0.489867	5.07594	2.14362	0.0420022	0.197736	-3.90496
ENSG00000033327	magenta	0.803506	5.90832	3.46621	0.00192571	0.0501816	-1.28801
ENSG00000033627	magenta	0.378555	5.57707	2.25601	0.0330877	0.175257	-3.77041
ENSG00000033867	blue	-0.732597	4.35522	-2.18246	0.038703	0.190083	-3.83629
ENSG00000034053	brown	-1.14448	2.62344	-1.01175	0.321372	0.553314	-5.20955
ENSG00000034713	cyan	0.0547721	6.20527	0.405219	0.688771	0.829822	-6.02918
ENSG00000035115	blue	-0.631417	4.77792	-2.40131	0.0241146	0.147008	-3.43669
ENSG00000035403	magenta	0.300041	7.3717	1.61863	0.118104	0.325373	-4.98454
ENSG00000035664	magenta	0.669706	2.66137	1.87163	0.0730294	0.259355	-4.12583
ENSG00000035862	magenta	0.651287	7.43683	2.99386	0.00613683	0.0804363	-2.40869
ENSG00000036448	brown	0.243351	0.774637	0.242319	0.810514	0.900945	-5.22145
ENSG00000036828	blue	-0.366114	1.41949	-0.698419	0.491376	0.692617	-5.10507
ENSG00000037042	blue	-0.91823	2.70721	-2.41692	0.0232969	0.145155	-3.26075
ENSG00000037280	brown	-0.573445	2.57153	-1.25763	0.220171	0.450134	-4.77939
ENSG00000037474	greenyellow	-0.0312907	5.89562	-0.199335	0.843617	0.923227	-6.05633
ENSG00000037637	brown	0.0296825	5.33996	0.198259	0.844449	0.923633	-5.91211
ENSG00000037757	blue	-0.00210298	5.13308	-0.00987289	0.992201	0.995798	-5.93813
ENSG00000037897	blue	-0.738122	2.31893	-2.71732	0.0117888	0.107902	-2.76084
ENSG00000038382	blue	0.115797	5.29722	0.571582	0.57272	0.750192	-5.86311
ENSG00000040275	blue	-0.61649	1.80051	-1.34312	0.191325	0.420631	-4.67163
ENSG00000040933	blue	-0.203885	6.72146	-1.30118	0.205089	0.436224	-5.3669
ENSG00000041880	magenta	0.464347	4.18168	2.21828	0.0358688	0.182432	-3.6948
ENSG00000042493	magenta	0.816557	7.63447	3.49003	0.00181428	0.0481323	-1.29921
ENSG00000043143	brown	-0.320086	7.42074	-1.80523	0.0831245	0.274602	-4.68634
ENSG00000044115	magenta	0.474113	6.82146	2.42377	0.0229463	0.143983	-3.5575
ENSG00000044446	magenta	0.302996	5.71175	1.7019	0.101208	0.302158	-4.67652
ENSG00000046647	blue	-0.116362	3.19045	-0.497147	0.623439	0.785669	-5.441
ENSG00000047056	blue	-0.159205	5.77447	-1.20006	0.241391	0.471916	-5.37333
ENSG00000047188	blue	-0.585219	4.84201	-1.81691	0.0812664	0.272735	-4.43624
ENSG00000047249	magenta	0.222725	4.51525	1.29037	0.208755	0.440583	-5.10329
ENSG00000047579	magenta	0.338266	4.73783	1.69804	0.101942	0.303292	-4.49877
ENSG00000047644	magenta	0.237882	5.76895	1.63556	0.11449	0.320738	-4.84716
ENSG00000048028	blue	-0.290473	4.72491	-1.41868	0.168366	0.393594	-5.02243
ENSG00000048462	blue	-1.71368	1.67712	-2.67405	0.0130292	0.110298	-2.83358
ENSG00000048707	blue	-0.371706	5.91131	-1.97804	0.0590703	0.236175	-4.31087
ENSG00000048828	cyan	0.18405	7.72155	1.56134	0.131041	0.344313	-5.06715
ENSG00000048991	blue	-0.279228	5.083	-1.78033	0.0872078	0.280153	-4.55868
ENSG00000049089	magenta	0.493763	3.76568	1.9526	0.0621757	0.241664	-4.1102
ENSG00000049245	cyan	0.441974	6.43118	2.89115	0.00784084	0.0885287	-2.58819
ENSG00000049323	magenta	0.408516	2.53705	0.851394	0.40265	0.628056	-5.43218
ENSG00000049449	cyan	0.377444	4.16751	1.84782	0.0765208	0.265248	-4.3795
ENSG00000049618	blue	-0.144517	6.21093	-0.803616	0.429211	0.647837	-5.83075
ENSG00000049759	brown	-0.278528	2.61531	-0.945237	0.353604	0.586912	-5.13338
ENSG00000049769	brown	-0.341289	2.92797	-0.889205	0.382388	0.611446	-5.03453
ENSG00000049860	greenyellow	0.106251	6.74857	0.762981	0.45263	0.666828	-5.88894
ENSG00000050165	brown	-1.65407	0.328146	-2.8208	0.00925801	0.0963778	-2.79665
ENSG00000050344	cyan	0.247932	3.36625	0.444268	0.66068	0.812551	-5.474
ENSG00000050393	blue	-0.0805176	4.24196	-0.349644	0.729541	0.851387	-5.75054
ENSG00000050426	brown	-0.200953	5.94585	-1.39963	0.173939	0.400285	-5.09535
ENSG00000051180	magenta	0.848724	0.345761	0.947946	0.352251	0.585323	-4.8371
ENSG00000051382	greenyellow	0.201695	4.54139	0.78456	0.440099	0.655561	-5.61407
ENSG00000051620	blue	0.140254	6.29077	0.831829	0.413398	0.635445	-5.7857
ENSG00000051825	blue	-0.536776	3.86091	-1.87805	0.0721126	0.257941	-4.29054
ENSG00000052749	magenta	0.623702	5.4875	3.25643	0.00324091	0.0618846	-1.72454
ENSG00000052795	greenyellow	0.118799	3.54167	0.396463	0.695135	0.832117	-5.73548
ENSG00000052841	blue	-0.14897	6.20247	-0.823212	0.418188	0.639701	-5.77719
ENSG00000053524	blue	0.170511	0.376069	0.27771	0.783524	0.882984	-5.2441
ENSG00000054267	blue	-0.739973	5.14006	-2.04979	0.0510372	0.219278	-4.13252
ENSG00000054277	cyan	0.140405	5.01229	0.575542	0.570081	0.748272	-5.78849
ENSG00000054282	greenyellow	0.0347467	2.21186	0.0459523	0.963714	0.983585	-5.4933
ENSG00000054523	greenyellow	0.241714	4.27844	1.08253	0.289372	0.521568	-5.31357
ENSG00000054654	blue	-0.527234	6.38239	-1.76368	0.0900319	0.284484	-4.71886
ENSG00000054793	brown	0.0446229	2.66307	0.130016	0.897596	0.94999	-5.66636
ENSG00000054967	magenta	0.93177	6.37184	3.83687	0.000754588	0.0366407	-0.454583
ENSG00000055118	brown	-1.03351	1.83781	-2.16289	0.0403348	0.19332	-3.64673
ENSG00000055147	greenyellow	-0.0711843	3.46039	-0.251248	0.80368	0.897757	-5.79261
ENSG00000055163	brown	-0.17178	8.54063	-1.34831	0.189674	0.418039	-5.35776
ENSG00000055483	brown	-0.101886	5.99684	-0.487213	0.630362	0.790182	-5.95994
ENSG00000055609	blue	-0.405224	5.88488	-1.95548	0.0618165	0.241291	-4.35809
ENSG00000055955	blue	0.401583	3.28588	0.88362	0.385339	0.613605	-5.28018
ENSG00000055957	magenta	0.254323	0.198415	0.560546	0.580108	0.754138	-5.02941
ENSG00000056558	blue	-0.171705	6.08675	-0.699005	0.491016	0.692518	-5.86802
ENSG00000056972	brown	-0.462232	4.29671	-1.71271	0.0991701	0.301213	-4.49278
ENSG00000057252	greenyellow	0.0103439	5.44374	0.051343	0.959461	0.981232	-6.08978
ENSG00000057294	brown	-0.595053	0.392501	-0.924556	0.364055	0.594238	-4.89313
ENSG00000057608	greenyellow	0.189242	7.94227	1.22927	0.23044	0.460792	-5.49818
ENSG00000057704	cyan	0.603625	3.95768	3.16981	0.00400778	0.0680248	-1.88894
ENSG00000057935	blue	-0.608001	3.71337	-2.17016	0.0397218	0.191686	-3.68487
ENSG00000058600	blue	-0.153498	5.20767	-0.83329	0.412589	0.634863	-5.63769
ENSG00000058668	blue	-0.110946	7.04159	-0.691527	0.495621	0.696022	-5.98563
ENSG00000058866	magenta	0.147529	3.07419	0.589692	0.560701	0.742193	-5.49496
ENSG00000059377	magenta	0.844155	7.34674	3.66337	0.00117263	0.0431714	-0.89277
ENSG00000059378	magenta	0.347145	6.36866	2.36285	0.0262429	0.153778	-3.65841
ENSG00000059691	magenta	0.132304	4.01601	0.556564	0.582784	0.755777	-5.61694
ENSG00000059728	cyan	0.923419	6.01036	3.09591	0.0047975	0.073034	-2.13849
ENSG00000060762	cyan	0.372295	4.98739	1.99656	0.0568962	0.230815	-4.15092
ENSG00000061337	magenta	1.03969	0.435187	2.02854	0.053309	0.223275	-3.85907
ENSG00000061918	cyan	0.460562	2.21775	0.994775	0.329398	0.560381	-5.06081
ENSG00000061936	brown	0.00607399	6.25057	0.0361325	0.971464	0.988265	-6.12757
ENSG00000062194	blue	-0.723637	6.07289	-2.63236	0.0143392	0.114869	-3.11156
ENSG00000062282	magenta	0.696199	4.6439	2.03663	0.0524329	0.22112	-4.01346
ENSG00000062716	greenyellow	0.604522	7.31727	2.7251	0.0115779	0.107537	-2.97944
ENSG00000063046	blue	-0.189014	9.34266	-1.23461	0.228481	0.459503	-5.48664
ENSG00000063127	blue	-0.156859	2.16421	-0.539157	0.594558	0.765035	-5.36579
ENSG00000063180	brown	-0.287169	3.23259	-0.77401	0.446199	0.661755	-5.22018
ENSG00000063587	blue	-0.310564	4.44276	-1.33442	0.19412	0.424247	-5.05526
ENSG00000063660	magenta	0.968266	0.0223167	1.90171	0.0688194	0.251925	-4.00161
ENSG00000064115	cyan	-0.00794705	5.37544	-0.0560438	0.955753	0.980544	-5.99262
ENSG00000064199	brown	-1.08322	0.515348	-2.29337	0.0305281	0.167246	-3.51239
ENSG00000064225	greenyellow	0.109599	2.62743	0.327338	0.746143	0.859889	-5.50466
ENSG00000064313	blue	-0.39337	3.90959	-1.33355	0.194402	0.424558	-5.05414
ENSG00000064393	brown	-0.182343	5.93358	-1.20132	0.240909	0.471391	-5.45586
ENSG00000064607	blue	-0.0181925	6.38001	-0.0698772	0.944849	0.973867	-6.11592
ENSG00000064652	cyan	0.214538	1.62274	0.555467	0.583523	0.75585	-5.18752
ENSG00000064687	brown	0.0806053	6.88645	0.376261	0.709904	0.839501	-6.08454
ENSG00000064763	greenyellow	0.152303	3.30169	0.50477	0.61815	0.781732	-5.56798
ENSG00000064932	magenta	0.76666	5.70154	1.84868	0.0763912	0.265248	-4.5027
ENSG00000064933	blue	-0.529619	3.44414	-1.47739	0.152086	0.372627	-4.67044
ENSG00000065029	brown	-0.149823	5.68212	-0.846175	0.4055	0.629112	-5.69257
ENSG00000065060	blue	-0.127761	4.2455	-0.512991	0.612471	0.778326	-5.80055
ENSG00000065308	blue	-0.26828	4.84023	-1.42342	0.167003	0.392272	-5.02171
ENSG00000065357	blue	-0.513413	7.96205	-2.46403	0.0209818	0.137093	-3.51513
ENSG00000065427	magenta	0.228805	7.51964	1.97175	0.0598248	0.237903	-4.41559
ENSG00000065457	blue	-0.244771	3.81304	-0.830198	0.414302	0.635732	-5.32782
ENSG00000065491	brown	0.0248348	4.09994	0.127812	0.899323	0.951062	-5.78864
ENSG00000065526	blue	-0.0574465	6.61223	-0.366138	0.717349	0.845011	-6.09988
ENSG00000065534	magenta	0.732072	3.15284	1.86799	0.0735549	0.259557	-4.23493
ENSG00000065675	blue	-0.167252	5.44996	-0.898968	0.377266	0.606418	-5.66571
ENSG00000065717	brown	-0.736663	3.54035	-2.03853	0.0522298	0.22112	-3.90501
ENSG00000065802	brown	-0.101769	5.13099	-0.498273	0.622656	0.785412	-5.82127
ENSG00000065882	magenta	0.188977	6.77629	1.36554	0.184271	0.41422	-5.297
ENSG00000065911	greenyellow	0.578297	4.9185	2.74646	0.011017	0.105438	-2.77647
ENSG00000065978	magenta	0.2759	9.41515	2.3594	0.0264419	0.154331	-3.72421
ENSG00000065989	magenta	0.651134	4.76106	2.67771	0.0129196	0.110098	-2.90684
ENSG00000066056	magenta	0.0736954	0.749256	0.183423	0.855949	0.929149	-5.28594
ENSG00000066230	brown	-0.137039	4.34382	-0.577241	0.56895	0.747443	-5.62425
ENSG00000066336	magenta	0.944143	8.53306	3.84323	0.000742442	0.0366407	-0.487897
ENSG00000066651	blue	-1.06827	2.26375	-2.06844	0.0491138	0.21555	-3.77895
ENSG00000066926	brown	-0.15258	4.40218	-0.364724	0.718391	0.845059	-5.74251
ENSG00000067113	blue	-0.301505	2.28382	-0.841943	0.40782	0.631031	-5.15689
ENSG00000067141	brown	-0.104641	3.43874	-0.466511	0.644898	0.800925	-5.61321
ENSG00000067191	brown	-0.00223792	3.1279	-0.00771151	0.993909	0.996162	-5.56908
ENSG00000067365	magenta	0.235745	3.84409	1.21304	0.236475	0.466498	-5.05883
ENSG00000067560	magenta	0.328504	9.80554	2.35246	0.0268466	0.155958	-3.7352
ENSG00000067596	cyan	0.290538	5.94109	2.25513	0.0331502	0.175257	-3.82064
ENSG00000067992	cyan	0.407254	4.1743	2.40731	0.0237973	0.146701	-3.3457
ENSG00000068024	cyan	0.258235	5.25186	1.3463	0.190314	0.41885	-5.12737
ENSG00000068079	magenta	0.650529	5.66516	2.91728	0.00736894	0.0857743	-2.444
ENSG00000068383	magenta	0.471673	4.34443	2.61555	0.0149017	0.116067	-2.98915
ENSG00000068400	blue	0.0894539	6.00921	0.624257	0.538127	0.724577	-5.90061
ENSG00000068489	greenyellow	0.176198	2.50453	0.480406	0.635125	0.794239	-5.43576
ENSG00000068650	cyan	0.343558	6.24538	2.01263	0.0550676	0.226089	-4.27864
ENSG00000068697	cyan	0.277441	7.01556	1.80664	0.0828982	0.274435	-4.66586
ENSG00000068745	magenta	0.243032	5.73255	1.46226	0.156155	0.379258	-5.01629
ENSG00000068976	blue	-0.273625	2.59084	-0.850862	0.40294	0.628087	-5.14493
ENSG00000069020	blue	-0.570905	3.34554	-1.74764	0.0928277	0.289569	-4.3615
ENSG00000069188	brown	-0.615766	2.753	-1.55073	0.133563	0.34764	-4.60176
ENSG00000069329	greenyellow	-0.0439733	5.86395	-0.174692	0.862732	0.933588	-6.07604
ENSG00000069431	blue	-0.459254	1.52828	-1.18857	0.245802	0.476566	-4.88583
ENSG00000069493	blue	-0.941022	6.36354	-2.82388	0.00919106	0.0960293	-2.72957
ENSG00000069667	blue	-0.77054	5.6055	-2.08787	0.0471797	0.212013	-4.12958
ENSG00000069849	cyan	0.324625	6.26819	1.79228	0.085227	0.277207	-4.61662
ENSG00000069869	blue	-0.231631	3.2362	-0.629972	0.534442	0.722125	-5.62032
ENSG00000069966	brown	-0.230501	5.00002	-1.18242	0.248188	0.478448	-5.32105
ENSG00000070018	blue	-0.901085	0.340505	-1.55301	0.133017	0.347016	-4.37164
ENSG00000070081	blue	-0.835053	4.85895	-2.54959	0.0173131	0.124105	-3.15671
ENSG00000070087	blue	-1.12073	1.78727	-2.61716	0.014847	0.116067	-2.97846
ENSG00000070366	brown	-0.26807	5.22399	-1.45824	0.157251	0.380484	-4.97475
ENSG00000070371	magenta	0.462678	2.57774	1.27395	0.214424	0.444501	-4.92024
ENSG00000070444	magenta	0.44739	5.48093	2.55049	0.0172778	0.124053	-3.20153
ENSG00000070476	brown	0.0184663	5.42859	0.105484	0.916835	0.960706	-6.0058
ENSG00000070501	greenyellow	0.318517	4.09119	1.47968	0.151478	0.372445	-4.82671
ENSG00000070526	brown	0.333163	1.74852	0.628216	0.535572	0.722688	-5.11147
ENSG00000070540	magenta	0.466133	4.00489	1.96763	0.0603241	0.238816	-4.07248
ENSG00000070614	magenta	0.560668	5.71526	2.05235	0.0507686	0.21906	-4.12738
ENSG00000070669	blue	-0.653555	4.58549	-2.58107	0.0161199	0.119617	-3.06568
ENSG00000070718	blue	-0.343765	3.91493	-0.95355	0.349461	0.582292	-5.31166
ENSG00000070731	magenta	0.595515	2.56749	1.27792	0.213043	0.443384	-4.87818
ENSG00000070770	blue	-0.17934	5.86219	-1.45035	0.15942	0.383614	-5.07198
ENSG00000070785	greenyellow	0.510408	3.04826	1.93095	0.0649295	0.245844	-4.02905
ENSG00000070814	brown	-0.206611	5.87992	-1.31372	0.200894	0.431601	-5.2563
ENSG00000071051	brown	-0.104569	6.78256	-0.568176	0.574995	0.751181	-6.00856
ENSG00000071054	greenyellow	-0.00292793	7.08446	-0.018278	0.985562	0.99409	-6.20153
ENSG00000071073	blue	-0.660311	5.84858	-2.0522	0.0507843	0.21906	-4.16286
ENSG00000071082	blue	-0.230601	10.467	-1.28069	0.212081	0.442849	-5.42323
ENSG00000071205	brown	-0.0971898	3.24025	-0.365426	0.717874	0.845059	-5.53108
ENSG00000071243	blue	-0.168229	3.87148	-0.495444	0.624623	0.785669	-5.66841
ENSG00000071539	greenyellow	0.185504	0.0770787	0.290473	0.773856	0.878536	-5.10849
ENSG00000071967	cyan	0.237884	4.51694	0.791989	0.435834	0.651852	-5.63333
ENSG00000072071	brown	-0.426147	4.35369	-1.84922	0.0763106	0.265248	-4.32208
ENSG00000072121	blue	0.0355865	4.80645	0.180367	0.858322	0.930467	-5.87538
ENSG00000072210	greenyellow	0.195283	5.25412	1.14277	0.263984	0.495674	-5.36514
ENSG00000072401	greenyellow	0.292565	4.98959	1.048	0.304686	0.535884	-5.45338
ENSG00000072818	brown	-0.288911	8.16306	-2.01456	0.0548513	0.22541	-4.35159
ENSG00000072840	blue	-0.786998	0.0737363	-1.56981	0.129059	0.341692	-4.36976
ENSG00000072849	greenyellow	-0.0610882	5.23154	-0.376125	0.710004	0.839501	-5.97018
ENSG00000072858	blue	-0.4192	5.1866	-2.75527	0.0107931	0.10501	-2.78334
ENSG00000072952	magenta	0.479732	3.02036	1.433	0.164272	0.388986	-4.73269
ENSG00000073008	magenta	0.279946	3.54845	0.951643	0.350408	0.583136	-5.11615
ENSG00000073111	magenta	0.0670567	4.25201	0.257133	0.799186	0.894716	-5.79815
ENSG00000073150	magenta	1.31994	0.992568	2.20383	0.0369883	0.18536	-3.65364
ENSG00000073350	brown	0.0527082	4.89246	0.18526	0.854523	0.928055	-5.92842
ENSG00000073464	magenta	0.752926	2.55875	1.93011	0.0650393	0.24604	-3.98411
ENSG00000073605	blue	-0.129326	4.56648	-0.336281	0.739471	0.856433	-5.80659
ENSG00000073737	cyan	0.816105	2.50022	1.10844	0.278243	0.510612	-4.81288
ENSG00000073792	magenta	0.693678	3.1342	2.45263	0.0215218	0.138507	-3.21945
ENSG00000073849	brown	-0.241631	7.87836	-1.70999	0.0996801	0.301422	-4.84753
ENSG00000073910	greenyellow	0.069062	4.61668	0.334024	0.741153	0.857732	-5.90039
ENSG00000073921	greenyellow	0.146183	7.33042	0.761108	0.453728	0.667781	-5.93634
ENSG00000073969	greenyellow	0.038914	4.35154	0.0625253	0.950643	0.977111	-5.97494
ENSG00000074054	blue	-0.238083	5.16697	-1.2035	0.240081	0.470393	-5.33458
ENSG00000074319	magenta	0.142364	5.36984	0.848246	0.404368	0.629112	-5.63958
ENSG00000074416	magenta	1.19633	4.45942	2.87697	0.00810888	0.0893642	-2.49564
ENSG00000074621	blue	-0.469476	2.25192	-1.81062	0.0822617	0.273794	-4.1543
ENSG00000074660	magenta	0.895083	3.78309	2.60223	0.0153616	0.117517	-2.95137
ENSG00000074964	magenta	0.958278	5.17527	2.92679	0.0072041	0.0844291	-2.381
ENSG00000075240	magenta	0.605671	5.3124	2.82906	0.00907987	0.0953472	-2.62937
ENSG00000075275	blue	-0.209521	2.79962	-0.490831	0.627836	0.788131	-5.30008
ENSG00000075292	blue	-0.961562	5.48945	-2.99674	0.00609447	0.0804363	-2.30745
ENSG00000075407	blue	-0.647068	3.30886	-1.78295	0.0867696	0.279556	-4.31459
ENSG00000075415	magenta	0.0382191	8.33674	0.340133	0.736604	0.856062	-6.17669
ENSG00000075651	greenyellow	-0.0902514	2.04237	-0.262307	0.795239	0.890973	-5.42286
ENSG00000075826	blue	-0.292487	5.02384	-0.714269	0.481692	0.686361	-5.67665
ENSG00000076067	magenta	0.660831	3.94341	2.08717	0.0472484	0.212067	-3.8594
ENSG00000076201	magenta	0.0731626	5.56799	0.424618	0.674755	0.820845	-5.96971
ENSG00000076258	greenyellow	-0.343163	1.47803	-1.05346	0.302226	0.534689	-4.94425
ENSG00000076356	magenta	0.438757	1.99747	1.35947	0.186162	0.416277	-4.71966
ENSG00000076513	cyan	0.280936	7.4214	2.03973	0.0521018	0.22112	-4.29469
ENSG00000076555	blue	-0.465267	3.81871	-2.13559	0.0427156	0.19919	-3.81383
ENSG00000076641	blue	-0.463953	6.1314	-1.93692	0.0641595	0.244391	-4.4093
ENSG00000076944	magenta	0.518997	8.07146	2.78783	0.0100025	0.100707	-2.86341
ENSG00000077044	brown	-0.0792897	7.13438	-0.455616	0.652607	0.806797	-6.09575
ENSG00000077097	blue	-0.692283	6.68948	-2.79024	0.0099463	0.100698	-2.83127
ENSG00000077150	magenta	0.55824	6.4782	3.0434	0.00544717	0.0780937	-2.2568
ENSG00000077585	magenta	0.57028	3.73805	2.03047	0.0530991	0.223275	-4.00047
ENSG00000077721	greenyellow	0.110279	5.72154	0.765734	0.45102	0.665844	-5.78657
ENSG00000077782	brown	-0.137971	3.4846	-0.392743	0.697846	0.832828	-5.64559
ENSG00000078124	greenyellow	0.176321	4.62916	0.686952	0.49845	0.697557	-5.64277
ENSG00000078237	greenyellow	-0.169762	2.6806	-0.412648	0.68339	0.826486	-5.37591
ENSG00000078246	brown	-0.261131	3.02353	-0.856476	0.399888	0.625719	-5.18363
ENSG00000078269	blue	-0.785907	4.09812	-3.18789	0.00383449	0.0660964	-1.83737
ENSG00000078369	magenta	0.206286	8.97615	1.75634	0.0913025	0.286181	-4.78165
ENSG00000078401	greenyellow	0.839852	-0.187615	1.91325	0.0672604	0.249993	-3.97754
ENSG00000078403	blue	-0.2136	4.95005	-0.814834	0.422879	0.641509	-5.62186
ENSG00000078674	blue	-0.924299	5.5425	-2.66122	0.01342	0.111465	-3.01649
ENSG00000078687	blue	-0.393502	5.02285	-1.84473	0.0769837	0.26602	-4.44177
ENSG00000078699	brown	-0.16058	5.24134	-0.755393	0.457087	0.670334	-5.70311
ENSG00000078902	magenta	0.577958	5.75182	2.87167	0.00821119	0.0893642	-2.5934
ENSG00000079134	blue	-0.562654	4.06232	-1.47083	0.153839	0.375072	-4.86076
ENSG00000079277	magenta	0.595166	5.69597	4.50309	0.000135713	0.0169781	1.09916
ENSG00000079335	blue	-0.452227	5.05886	-1.43581	0.163478	0.388189	-4.97027
ENSG00000079385	cyan	0.452703	2.43414	0.701013	0.489783	0.691881	-5.07787
ENSG00000079435	brown	-0.500391	3.16565	-1.59215	0.123946	0.33588	-4.48376
ENSG00000079459	magenta	0.178542	5.72884	0.957349	0.347578	0.579952	-5.57645
ENSG00000079691	blue	-1.00042	1.53376	-2.04826	0.0511977	0.219278	-3.80688
ENSG00000079739	magenta	0.0842917	5.32414	0.433993	0.668024	0.817295	-5.90545
ENSG00000080573	blue	-0.74131	1.95643	-1.02709	0.314235	0.545479	-5.13011
ENSG00000080815	cyan	0.212805	6.36911	1.14137	0.264554	0.495969	-5.52612
ENSG00000080823	blue	-0.267867	0.494876	-0.514303	0.611567	0.777624	-5.15579
ENSG00000080947	blue	-0.723179	1.97089	-1.99808	0.0567216	0.230474	-3.8895
ENSG00000081052	blue	-1.2791	0.923929	-1.65353	0.110755	0.3142	-4.26871
ENSG00000081059	brown	-0.684097	8.8069	-3.14238	0.00428514	0.0693158	-2.09844
ENSG00000081665	blue	-0.531514	4.22693	-2.5383	0.0177603	0.125784	-3.12047
ENSG00000081985	magenta	0.332193	2.35695	0.622032	0.539565	0.725377	-5.2559
ENSG00000082014	magenta	0.772876	5.85243	3.40175	0.00226172	0.054159	-1.43636
ENSG00000082146	greenyellow	-0.145703	4.52454	-0.385551	0.703097	0.835942	-5.80229
ENSG00000082397	greenyellow	0.726301	5.20397	2.99887	0.00606341	0.0804363	-2.2637
ENSG00000082438	blue	-0.731692	2.78867	-1.62574	0.116574	0.323361	-4.48507
ENSG00000082458	blue	0.14985	3.50819	0.525877	0.603618	0.771579	-5.59819
ENSG00000082515	greenyellow	-0.0030755	3.99679	-0.01582	0.987504	0.994906	-5.71795
ENSG00000082805	blue	0.0334962	4.43171	0.158064	0.875679	0.93997	-5.90954
ENSG00000083444	magenta	0.486506	6.24265	2.16816	0.0398899	0.191973	-4.01343
ENSG00000083535	blue	-0.191775	2.45426	-0.361751	0.720584	0.846959	-5.40324
ENSG00000083807	brown	-0.930851	2.38695	-2.79247	0.00989451	0.100698	-2.68793
ENSG00000083814	blue	-0.224599	3.81468	-0.622605	0.539194	0.725146	-5.43701
ENSG00000083838	brown	-0.541529	3.89221	-2.31438	0.0291692	0.163268	-3.4673
ENSG00000083844	blue	-0.200308	5.10625	-1.13027	0.269115	0.501549	-5.36154
ENSG00000084070	magenta	0.276065	9.0688	1.845	0.0769426	0.26602	-4.64039
ENSG00000084072	brown	-0.0398074	5.72931	-0.22586	0.823151	0.910454	-6.00884
ENSG00000084073	greenyellow	-0.0436699	4.45289	-0.163996	0.871055	0.937473	-5.90764
ENSG00000084090	magenta	0.221714	7.2996	1.77779	0.0876325	0.2805	-4.72498
ENSG00000084110	cyan	0.496087	3.84686	1.59216	0.123942	0.33588	-4.634
ENSG00000084112	brown	0.113923	5.97978	0.634628	0.531449	0.720637	-5.94515
ENSG00000084234	magenta	0.58466	9.4717	3.99446	0.000504198	0.0314591	-0.126002
ENSG00000084444	magenta	0.427687	2.22756	1.33546	0.193784	0.424223	-4.68934
ENSG00000084693	brown	0.0232285	4.00782	0.105409	0.916895	0.960706	-5.77789
ENSG00000084733	greenyellow	0.143605	6.56428	0.625067	0.537603	0.724577	-5.9837
ENSG00000084754	magenta	0.24094	8.11284	1.90605	0.0682294	0.251461	-4.54082
ENSG00000085063	blue	-0.383845	5.10497	-2.39787	0.0242985	0.147455	-3.4743
ENSG00000085265	magenta	0.805347	11.0991	3.9176	0.000613941	0.0343201	-0.303473
ENSG00000085377	magenta	0.103936	5.55721	0.678662	0.5036	0.702394	-5.78086
ENSG00000085465	blue	-0.694971	2.10243	-1.78618	0.0862318	0.278838	-4.17542
ENSG00000085514	magenta	0.956612	7.26096	3.5144	0.00170676	0.0477962	-1.23349
ENSG00000085733	magenta	0.458267	3.64453	0.977848	0.337538	0.570505	-5.37917
ENSG00000085788	blue	-0.501083	4.96745	-1.86786	0.0735725	0.259557	-4.40009
ENSG00000085840	magenta	0.283106	0.823463	0.511756	0.613323	0.778809	-5.08518
ENSG00000085871	magenta	0.464954	4.27441	1.70659	0.10032	0.301708	-4.45833
ENSG00000085978	blue	-0.198882	5.17746	-1.08738	0.287266	0.520061	-5.4567
ENSG00000086102	blue	-0.437442	5.51005	-2.41388	0.0234544	0.145319	-3.50736
ENSG00000086232	magenta	0.0812605	7.29359	0.790265	0.436822	0.652434	-5.90899
ENSG00000086475	cyan	0.126861	5.07193	0.863656	0.396005	0.622335	-5.6068
ENSG00000086730	magenta	0.364835	7.49574	1.67231	0.106962	0.309675	-4.88381
ENSG00000086758	brown	-0.340603	7.34887	-2.66711	0.0132394	0.111291	-3.10243
ENSG00000086848	blue	0.0479724	3.42919	0.207437	0.837353	0.918414	-5.71661
ENSG00000087008	magenta	0.325521	3.68515	1.52054	0.140951	0.35783	-4.67227
ENSG00000087087	brown	-0.0232643	7.01559	-0.182279	0.856837	0.929885	-6.1566
ENSG00000087157	brown	-0.119089	5.52393	-0.615538	0.543775	0.728624	-5.77125
ENSG00000087253	greenyellow	0.516029	4.88166	1.9638	0.0607912	0.239382	-4.23253
ENSG00000087258	magenta	0.195971	2.23802	0.6073	0.549141	0.733623	-5.43468
ENSG00000087266	magenta	0.6541	7.62118	4.62633	9.86e-05	0.0169781	1.39137
ENSG00000087299	blue	-0.831703	2.5048	-2.89316	0.00780361	0.0885287	-2.42367
ENSG00000087586	cyan	0.453147	1.08347	1.00514	0.32448	0.556627	-4.93616
ENSG00000087589	magenta	-0.171088	3.78174	-0.540308	0.593776	0.76466	-5.60169
ENSG00000088038	brown	-0.361163	5.49497	-1.77915	0.0874053	0.280178	-4.60565
ENSG00000088298	magenta	0.421769	5.74436	2.24528	0.033858	0.176046	-3.79408
ENSG00000088305	blue	0.264353	0.559286	0.430817	0.670302	0.818477	-5.07751
ENSG00000088325	magenta	0.248564	1.4837	0.465065	0.64592	0.801744	-5.30062
ENSG00000088387	blue	-0.43164	5.03461	-1.43881	0.162635	0.388149	-5.01693
ENSG00000088538	blue	-0.595121	0.801936	-0.823504	0.418026	0.639701	-4.94198
ENSG00000088727	magenta	0.59325	0.558181	1.25701	0.220393	0.450134	-4.64547
ENSG00000088808	brown	-0.216711	3.791	-0.96425	0.344176	0.577101	-5.34231
ENSG00000088812	magenta	0.17712	5.45271	1.3288	0.195942	0.42646	-5.16507
ENSG00000088827	cyan	0.557101	3.84943	0.907813	0.372664	0.602959	-5.21514
ENSG00000088832	magenta	0.317161	8.45907	1.77644	0.087861	0.280985	-4.75201
ENSG00000088854	blue	0.0137079	3.47313	0.0531917	0.958003	0.981131	-5.67144
ENSG00000088876	greenyellow	0.134883	2.89689	0.501373	0.620505	0.783367	-5.408
ENSG00000088899	blue	-0.126381	2.27512	-0.17486	0.862601	0.933588	-5.36857
ENSG00000088930	greenyellow	0.137716	6.74485	0.890301	0.381811	0.611063	-5.80948
ENSG00000088986	magenta	0.0654266	6.41752	0.253231	0.802165	0.897371	-6.10629
ENSG00000088992	magenta	0.898317	4.96611	3.61821	0.0013144	0.0451148	-0.92702
ENSG00000089009	blue	-0.347619	10.2649	-1.95118	0.0623526	0.241664	-4.4486
ENSG00000089012	brown	-0.472298	5.17651	-1.931	0.0649235	0.245844	-4.21524
ENSG00000089022	blue	-0.146725	5.45997	-0.709401	0.484654	0.688486	-5.74375
ENSG00000089041	cyan	0.434951	5.0104	1.7106	0.0995663	0.301283	-4.59543
ENSG00000089053	blue	0.0492542	7.32125	0.445693	0.659663	0.81192	-6.10883
ENSG00000089091	blue	-0.541372	1.41321	-1.267	0.216859	0.446622	-4.65004
ENSG00000089094	brown	-0.0316218	6.3831	-0.223495	0.82497	0.911831	-6.08236
ENSG00000089123	blue	-0.482627	2.18619	-1.41275	0.170086	0.395771	-4.56285
ENSG00000089127	magenta	0.696084	6.76672	2.67675	0.0129483	0.110098	-3.04294
ENSG00000089154	brown	-0.119363	6.64396	-0.798843	0.431922	0.650396	-5.83817
ENSG00000089169	magenta	1.12402	3.76086	2.87068	0.00823038	0.0893642	-2.47902
ENSG00000089177	greenyellow	-0.175622	2.84918	-0.505932	0.617347	0.7814	-5.48972
ENSG00000089220	brown	-0.262971	7.14149	-1.73191	0.095641	0.295254	-4.78608
ENSG00000089335	blue	-0.689651	3.81858	-1.67887	0.105662	0.307797	-4.45424
ENSG00000089737	blue	-0.107244	6.27177	-0.358998	0.722617	0.847549	-6.05251
ENSG00000089775	blue	-0.554875	5.06271	-1.86256	0.0743428	0.261235	-4.3232
ENSG00000089902	cyan	0.285331	5.52428	2.11415	0.0446719	0.205287	-4.01646
ENSG00000090006	brown	-0.018371	5.59773	-0.0763709	0.939733	0.971821	-6.02238
ENSG00000090061	magenta	0.136735	6.2479	0.909952	0.371557	0.601387	-5.72488
ENSG00000090339	magenta	1.77028	6.04706	5.02556	3.51e-05	0.0123595	2.3252
ENSG00000090376	greenyellow	0.539687	5.95199	2.04056	0.0520129	0.22112	-4.24438
ENSG00000090382	cyan	0.704228	12.2982	2.05967	0.0500101	0.217431	-4.24075
ENSG00000090487	magenta	0.184153	7.07238	1.21294	0.236515	0.466498	-5.48526
ENSG00000090615	brown	-0.140133	6.07552	-0.996327	0.328659	0.5598	-5.6418
ENSG00000090659	magenta	0.362342	1.0014	0.684859	0.499748	0.698385	-5.07665
ENSG00000090674	magenta	0.701714	4.86128	2.47133	0.0206429	0.13568	-3.24941
ENSG00000090857	brown	0.00830772	6.43156	0.0394653	0.968834	0.986424	-6.02927
ENSG00000090863	brown	-0.186617	7.83616	-1.85384	0.0756244	0.263792	-4.62382
ENSG00000090905	blue	-0.477009	5.28253	-2.08273	0.0476849	0.212843	-4.07571
ENSG00000090924	brown	-0.0108371	5.24267	-0.0459953	0.96368	0.983585	-5.98411
ENSG00000090971	brown	0.24147	1.96032	0.593124	0.558438	0.741978	-5.28622
ENSG00000090975	brown	-0.433039	5.37131	-2.13116	0.0431137	0.200623	-4.01604
ENSG00000091106	cyan	0.359728	4.26391	1.02236	0.316425	0.547778	-5.31538
ENSG00000091262	blue	-0.401044	0.870255	-0.580783	0.566597	0.746686	-5.15698
ENSG00000091317	greenyellow	0.236709	7.2299	1.06498	0.297083	0.528121	-5.66773
ENSG00000091436	greenyellow	0.176414	3.68499	0.618874	0.54161	0.72691	-5.57877
ENSG00000091513	blue	-0.208924	1.21366	-0.438702	0.664654	0.815568	-5.26564
ENSG00000091592	blue	0.130848	7.9674	0.711664	0.483276	0.687309	-5.97783
ENSG00000091651	blue	-0.354667	0.974249	-0.716088	0.480588	0.685783	-5.09458
ENSG00000092010	magenta	0.325852	8.45843	2.02162	0.0540675	0.223717	-4.346
ENSG00000092067	magenta	0.091447	1.34545	0.171104	0.865522	0.935186	-5.27049
ENSG00000092068	blue	-0.677415	1.16726	-1.03409	0.311015	0.542013	-4.86539
ENSG00000092096	brown	-0.33118	2.4685	-0.635645	0.530797	0.720471	-5.23871
ENSG00000092140	blue	-0.312253	3.09956	-1.02963	0.313066	0.54409	-5.23691
ENSG00000092200	cyan	0.85146	1.45286	1.92714	0.0654255	0.24604	-3.9607
ENSG00000092203	magenta	0.14891	6.35358	1.13835	0.26579	0.497234	-5.47843
ENSG00000092295	brown	-0.0483208	0.527735	-0.0881469	0.930464	0.968049	-5.27188
ENSG00000092531	greenyellow	0.255017	6.66645	1.6153	0.118824	0.326891	-4.95347
ENSG00000092621	brown	-0.674125	2.67314	-1.49562	0.147298	0.366179	-4.55218
ENSG00000092758	magenta	0.506355	1.287	0.903315	0.375	0.60497	-5.07186
ENSG00000092847	magenta	0.121044	6.10078	0.981797	0.335627	0.56923	-5.64972
ENSG00000092871	blue	-0.0459993	5.75922	-0.299577	0.766982	0.874635	-6.00029
ENSG00000092931	greenyellow	-0.022267	4.3465	-0.134347	0.894206	0.948637	-5.85015
ENSG00000093009	blue	-0.823075	0.249928	-1.4032	0.172882	0.398474	-4.50115
ENSG00000093072	magenta	0.606991	8.869	3.35608	0.00253353	0.0569723	-1.6204
ENSG00000093134	greenyellow	0.920919	1.83475	1.34596	0.190421	0.41885	-4.6712
ENSG00000093183	blue	-0.130865	5.04705	-0.805368	0.428218	0.647	-5.65974
ENSG00000094804	blue	-0.743682	0.368315	-1.16944	0.253281	0.482969	-4.6839
ENSG00000094916	blue	-0.543267	5.42594	-3.30068	0.00290593	0.0604901	-1.64877
ENSG00000095066	blue	-0.249281	3.27195	-0.760251	0.454231	0.668297	-5.27058
ENSG00000095383	magenta	0.718439	5.17305	2.70811	0.012043	0.108216	-2.88407
ENSG00000095397	brown	0.122563	2.26336	0.339393	0.737155	0.856062	-5.50059
ENSG00000096070	brown	-0.321871	5.37062	-1.50529	0.144808	0.362104	-4.90072
ENSG00000096092	blue	-0.887389	1.89153	-1.78116	0.0870682	0.280109	-4.13342
ENSG00000096155	magenta	-0.551746	3.76407	-0.378828	0.708021	0.838911	-5.86903
ENSG00000096384	blue	-0.105671	8.91743	-1.0639	0.297566	0.528555	-5.6798
ENSG00000096433	brown	-0.10444	6.11144	-0.406531	0.68782	0.829127	-6.03347
ENSG00000096872	blue	-0.790174	1.594	-1.49154	0.148359	0.367784	-4.44167
ENSG00000096968	greenyellow	0.165623	5.00574	0.429779	0.671046	0.818887	-5.86644
ENSG00000097021	magenta	0.366967	3.60337	1.42003	0.167979	0.393311	-4.87112
ENSG00000097096	blue	-1.13316	0.118418	-1.96156	0.0610657	0.240037	-3.92805
ENSG00000099194	magenta	0.0544462	3.04221	0.143882	0.88675	0.945895	-5.6735
ENSG00000099203	magenta	0.480111	4.05409	1.61257	0.11942	0.327777	-4.61082
ENSG00000099204	blue	-0.796392	7.24458	-3.61032	0.00134083	0.0451148	-1.0192
ENSG00000099250	cyan	0.136892	2.01975	0.334899	0.740501	0.857402	-5.38119
ENSG00000099282	brown	-1.03124	1.27889	-1.73414	0.0952364	0.294318	-4.18215
ENSG00000099284	brown	-0.292291	2.34534	-0.642185	0.526611	0.718254	-5.10474
ENSG00000099338	magenta	-0.0276412	1.53656	-0.0535902	0.957689	0.981131	-5.34209
ENSG00000099365	blue	-0.696284	0.172808	-1.08838	0.28683	0.519714	-4.76883
ENSG00000099377	magenta	-0.266278	1.17409	-0.41791	0.679588	0.824012	-5.11072
ENSG00000099725	brown	1.73792	2.46563	2.59104	0.0157585	0.117517	-3.08802
ENSG00000099822	brown	0.366264	0.931156	0.537928	0.595394	0.765408	-5.04326
ENSG00000099889	brown	-0.0466295	2.04718	-0.111102	0.912424	0.958284	-5.45214
ENSG00000099940	magenta	0.204067	5.85689	1.27501	0.214054	0.444149	-5.29167
ENSG00000099968	magenta	0.233637	6.06479	1.53864	0.136483	0.351932	-4.98066
ENSG00000100003	blue	-1.10734	1.73131	-2.2046	0.0369285	0.18536	-3.59162
ENSG00000100014	blue	-0.214526	5.12275	-1.25934	0.219563	0.449891	-5.24306
ENSG00000100024	blue	0.217197	0.237913	0.389839	0.699964	0.83416	-5.10274
ENSG00000100027	brown	-0.170874	4.5733	-0.663313	0.513214	0.708949	-5.62199
ENSG00000100030	greenyellow	0.0914113	7.58333	0.676641	0.50486	0.702874	-6.00524
ENSG00000100034	magenta	0.528519	7.08325	2.53758	0.017789	0.125784	-3.33718
ENSG00000100056	magenta	0.288186	4.57384	1.39549	0.175169	0.402281	-4.95764
ENSG00000100058	blue	-0.131734	3.49183	-0.542234	0.592469	0.763198	-5.53073
ENSG00000100077	greenyellow	0.419185	6.19978	2.29316	0.0305421	0.167246	-3.7405
ENSG00000100079	magenta	0.326312	5.82712	0.596416	0.556272	0.741361	-5.81577
ENSG00000100095	magenta	0.596535	2.22153	1.58333	0.125943	0.337924	-4.45358
ENSG00000100099	blue	-0.220961	5.16295	-1.31165	0.201584	0.432245	-5.21469
ENSG00000100100	brown	-0.360284	8.29978	-1.7667	0.0895142	0.283823	-4.75958
ENSG00000100104	brown	-0.098465	4.20784	-0.520246	0.607479	0.775096	-5.71605
ENSG00000100109	magenta	0.333212	5.36924	1.50654	0.144489	0.361632	-4.94767
ENSG00000100129	brown	-0.125251	9.19311	-1.15978	0.257121	0.488881	-5.57684
ENSG00000100139	magenta	0.370539	4.99292	1.70756	0.100137	0.301634	-4.61598
ENSG00000100162	magenta	0.847372	0.930626	1.47548	0.152595	0.373067	-4.46062
ENSG00000100181	magenta	0.551841	3.46059	1.46068	0.156587	0.37989	-4.80635
ENSG00000100241	brown	0.0176442	7.44308	0.0920708	0.927377	0.965976	-6.21575
ENSG00000100246	magenta	0.179059	3.49903	0.79805	0.432374	0.650396	-5.34324
ENSG00000100263	magenta	0.346303	2.65127	0.695815	0.492977	0.693889	-5.18279
ENSG00000100266	magenta	0.310847	6.16577	1.42991	0.16515	0.390195	-5.1373
ENSG00000100271	brown	-0.388987	3.09663	-1.57686	0.127428	0.339858	-4.47746
ENSG00000100284	magenta	0.588232	6.39363	3.19803	0.00374049	0.0657555	-1.92424
ENSG00000100290	brown	-0.715995	0.413774	-1.48707	0.149527	0.36944	-4.43913
ENSG00000100292	magenta	0.92096	7.18163	3.76797	0.000899329	0.0388065	-0.641805
ENSG00000100294	magenta	0.0524451	2.74789	0.1314	0.896513	0.949905	-5.46239
ENSG00000100307	brown	-0.29651	6.49727	-1.56758	0.129579	0.342096	-4.95125
ENSG00000100311	brown	-0.802577	1.76197	-1.82981	0.0792553	0.270067	-4.0933
ENSG00000100336	cyan	1.70257	2.67109	2.47853	0.0203134	0.135111	-3.17237
ENSG00000100342	magenta	0.794992	5.52638	3.27636	0.00308569	0.0607538	-1.7005
ENSG00000100360	blue	-0.275024	4.26804	-1.22605	0.231629	0.461176	-5.09341
ENSG00000100364	magenta	0.548553	7.72565	2.69754	0.0123414	0.108691	-3.0446
ENSG00000100365	magenta	0.726268	6.52472	3.27159	0.00312217	0.0612001	-1.71796
ENSG00000100368	magenta	0.569281	7.29859	2.982	0.00631377	0.0804363	-2.42983
ENSG00000100376	magenta	0.814678	5.39942	1.61506	0.118876	0.326891	-4.72157
ENSG00000100380	blue	-0.451492	7.54935	-3.35685	0.00252867	0.0569723	-1.60858
ENSG00000100385	brown	-0.0472507	8.2486	-0.198838	0.844002	0.92342	-6.21566
ENSG00000100387	cyan	0.201773	5.53033	1.07795	0.291371	0.523418	-5.38779
ENSG00000100403	brown	0.0177178	6.276	0.102367	0.919284	0.96184	-6.13781
ENSG00000100410	magenta	0.646552	5.00131	3.13452	0.00436794	0.0703635	-1.96563
ENSG00000100422	brown	-0.0498163	7.04569	-0.354043	0.726282	0.849211	-6.12664
ENSG00000100425	brown	-0.0804599	5.8918	-0.587745	0.561987	0.743123	-5.9343
ENSG00000100427	magenta	0.11959	4.62042	0.406669	0.687719	0.829127	-5.89563
ENSG00000100445	brown	-0.120799	5.81336	-0.646899	0.523606	0.716184	-5.76817
ENSG00000100448	magenta	0.985856	1.39194	1.67279	0.106866	0.309675	-4.36636
ENSG00000100478	blue	-0.380946	3.23678	-1.67504	0.106419	0.308936	-4.41716
ENSG00000100504	magenta	0.608869	6.55717	3.29142	0.00297315	0.0605426	-1.7274
ENSG00000100526	blue	-0.750355	0.0463139	-1.23039	0.230029	0.460584	-4.64482
ENSG00000100554	greenyellow	0.147849	4.17462	0.570258	0.573604	0.750684	-5.71057
ENSG00000100568	cyan	0.208548	6.1142	1.54165	0.135751	0.350658	-5.00824
ENSG00000100577	magenta	0.484977	3.17023	1.65717	0.110012	0.313493	-4.42689
ENSG00000100592	blue	-0.530371	2.71956	-1.18059	0.248901	0.479197	-4.9085
ENSG00000100596	greenyellow	0.263159	6.48129	1.40185	0.173282	0.398982	-5.22194
ENSG00000100600	brown	-0.265952	3.36639	-0.88848	0.38277	0.611446	-5.26779
ENSG00000100601	cyan	0.248713	2.95144	0.608598	0.548293	0.733375	-5.2173
ENSG00000100605	magenta	0.849578	7.23419	4.44648	0.000157134	0.0169781	0.963071
ENSG00000100612	cyan	-0.0608507	6.25891	-0.451674	0.655407	0.808761	-6.00711
ENSG00000100628	brown	0.190416	2.25005	0.530438	0.600499	0.769292	-5.22289
ENSG00000100647	magenta	0.521213	6.87061	3.59553	0.00139178	0.0451148	-1.04267
ENSG00000100711	magenta	0.264074	4.15515	1.06657	0.296379	0.527592	-5.23291
ENSG00000100714	cyan	0.293204	4.92467	1.90867	0.0678757	0.251202	-4.29783
ENSG00000100767	greenyellow	0.243901	0.67804	0.403905	0.689724	0.830477	-5.19001
ENSG00000100813	blue	-0.0962475	7.53913	-0.744497	0.463532	0.675032	-5.94569
ENSG00000100814	blue	-0.18757	4.56523	-0.930206	0.36118	0.59226	-5.45492
ENSG00000100890	blue	-0.166161	5.28837	-0.968858	0.341917	0.574771	-5.53621
ENSG00000100979	magenta	0.66337	1.38647	1.58534	0.125485	0.337553	-4.36321
ENSG00000100985	magenta	1.30021	2.24736	1.96529	0.0606092	0.239091	-3.94765
ENSG00000101000	brown	-0.374406	1.27184	-0.657451	0.516912	0.711597	-5.01784
ENSG00000101017	magenta	0.599707	4.88102	1.88056	0.0717576	0.257642	-4.16505
ENSG00000101096	brown	-0.326712	6.43207	-1.73756	0.0946219	0.292924	-4.75806
ENSG00000101104	blue	-0.30752	4.08415	-0.897503	0.378031	0.606768	-5.29359
ENSG00000101146	magenta	0.112618	5.1487	0.580555	0.566749	0.746686	-5.79014
ENSG00000101150	magenta	0.463922	7.25926	2.97784	0.00637712	0.0804363	-2.43653
ENSG00000101160	magenta	0.605824	8.90901	3.34648	0.00259458	0.0577163	-1.64211
ENSG00000101162	magenta	0.602107	7.27243	1.54605	0.134687	0.349131	-5.09235
ENSG00000101182	magenta	0.152399	7.16271	1.05234	0.302731	0.53484	-5.64648
ENSG00000101191	brown	-0.0874551	6.71876	-0.562025	0.579115	0.753887	-6.01546
ENSG00000101213	magenta	0.24194	0.948957	0.504016	0.618673	0.781916	-5.23822
ENSG00000101224	brown	-0.304503	7.79098	-2.00457	0.0559783	0.228557	-4.3679
ENSG00000101230	blue	-0.731472	1.15391	-1.41044	0.17076	0.396417	-4.56113
ENSG00000101236	magenta	0.309392	5.05783	1.80372	0.0833665	0.274787	-4.45291
ENSG00000101265	magenta	0.397099	8.06896	2.7046	0.0121414	0.108601	-3.04059
ENSG00000101290	brown	-0.0885454	6.44116	-0.678206	0.503884	0.702394	-5.91592
ENSG00000101298	brown	-0.693711	4.16869	-2.21387	0.036207	0.183311	-3.70617
ENSG00000101307	magenta	0.750899	6.88161	2.73968	0.0111921	0.105492	-2.93247
ENSG00000101310	magenta	0.0475288	5.9037	0.263947	0.793989	0.890474	-6.05149
ENSG00000101335	magenta	0.463627	3.99925	0.633004	0.532492	0.721167	-5.63659
ENSG00000101336	magenta	0.783704	8.49961	3.44703	0.00202023	0.0518353	-1.41111
ENSG00000101337	magenta	0.415943	6.85293	2.97354	0.00644302	0.0804363	-2.42977
ENSG00000101347	greenyellow	0.159106	9.18637	1.07634	0.292074	0.523418	-5.6646
ENSG00000101350	greenyellow	0.0783618	4.92235	0.379061	0.70785	0.838911	-5.84922
ENSG00000101353	brown	-0.518215	-0.0177509	-0.895798	0.378924	0.60776	-4.86612
ENSG00000101363	magenta	0.220966	3.90275	0.91147	0.370772	0.600996	-5.28759
ENSG00000101384	cyan	0.637555	1.68798	2.25344	0.0332711	0.175257	-3.51604
ENSG00000101391	blue	-0.0243934	5.00525	-0.123108	0.903008	0.952696	-5.8469
ENSG00000101413	greenyellow	0.159751	4.43713	0.876442	0.389152	0.617033	-5.50623
ENSG00000101417	magenta	-0.0547933	3.23663	-0.170775	0.865778	0.935225	-5.60158
ENSG00000101421	magenta	0.403889	7.6353	2.84664	0.00871127	0.0923228	-2.73027
ENSG00000101442	brown	-0.0474784	4.02731	-0.210982	0.834615	0.91618	-5.77056
ENSG00000101447	blue	0.109423	0.367781	0.267335	0.791409	0.887805	-5.28216
ENSG00000101452	greenyellow	0.100377	3.83735	0.431017	0.670158	0.818477	-5.57955
ENSG00000101460	magenta	0.838876	1.73759	2.17315	0.0394714	0.190719	-3.63983
ENSG00000101470	magenta	0.827524	0.0366836	1.12787	0.270108	0.502132	-4.7137
ENSG00000101493	magenta	0.4509	5.40797	2.43714	0.0222758	0.140853	-3.38451
ENSG00000101544	blue	0.238757	4.87343	0.851159	0.402778	0.628056	-5.58651
ENSG00000101605	blue	-0.575739	1.89712	-1.28099	0.211977	0.442849	-4.65312
ENSG00000101842	blue	-0.734854	3.78987	-1.77338	0.0883765	0.28166	-4.26693
ENSG00000101846	cyan	0.459925	3.29223	1.67911	0.105616	0.307797	-4.44798
ENSG00000101856	cyan	0.475154	5.46285	2.0465	0.0513829	0.219716	-4.18569
ENSG00000101901	blue	-0.296824	4.71674	-0.897928	0.377809	0.606768	-5.48031
ENSG00000101916	greenyellow	0.510822	5.75846	1.37374	0.181742	0.411627	-5.16337
ENSG00000101928	blue	-0.626426	1.83611	-1.70577	0.100474	0.301857	-4.32429
ENSG00000101935	blue	-0.753959	3.54196	-2.32392	0.028571	0.161441	-3.50149
ENSG00000102003	cyan	0.97871	0.452063	2.18995	0.0380938	0.188343	-3.66606
ENSG00000102032	magenta	0.894046	4.98399	3.59181	0.0014049	0.0451148	-0.976503
ENSG00000102078	blue	-0.304663	2.38708	-0.814377	0.423135	0.641509	-5.12179
ENSG00000102096	brown	-0.123852	7.548	-0.679551	0.503047	0.701889	-5.97346
ENSG00000102098	blue	-0.819734	-0.10772	-1.27587	0.213755	0.44378	-4.60278
ENSG00000102100	magenta	0.545918	3.86774	2.23996	0.0342459	0.177854	-3.61496
ENSG00000102109	brown	-0.868946	0.623843	-1.32417	0.197452	0.42853	-4.57829
ENSG00000102144	magenta	0.411048	9.18632	3.24122	0.00336449	0.0634421	-1.8791
ENSG00000102172	magenta	0.22216	5.52528	1.32393	0.19753	0.42853	-5.17161
ENSG00000102181	magenta	0.455438	5.42744	2.39575	0.0244124	0.147944	-3.5097
ENSG00000102218	greenyellow	0.22907	4.67176	0.864899	0.395336	0.622335	-5.58454
ENSG00000102230	brown	-0.161966	0.446276	-0.276717	0.784277	0.883159	-5.17083
ENSG00000102245	blue	-0.763776	4.61325	-3.04985	0.00536312	0.0778971	-2.1198
ENSG00000102265	magenta	0.600242	7.13765	2.29886	0.0301676	0.166845	-3.80533
ENSG00000102349	blue	-0.10025	2.61947	-0.219103	0.828353	0.912837	-5.34824
ENSG00000102362	magenta	-0.0273105	0.736642	-0.072911	0.942458	0.973215	-5.35149
ENSG00000102393	magenta	0.51104	4.71395	2.37563	0.0255173	0.151607	-3.46632
ENSG00000102409	blue	-0.0682964	4.86675	-0.341001	0.735958	0.855872	-5.78262
ENSG00000102524	greenyellow	0.34157	5.44552	1.11824	0.27412	0.505348	-5.42788
ENSG00000102547	blue	-0.682792	1.88464	-1.97112	0.0599005	0.23799	-3.92564
ENSG00000102554	blue	-0.431457	1.77552	-0.782629	0.441212	0.656557	-4.9887
ENSG00000102575	magenta	0.512248	5.75583	2.0254	0.0536517	0.223618	-4.13693
ENSG00000102595	blue	-1.0928	1.01232	-3.165	0.00405513	0.0680463	-2.01191
ENSG00000102760	blue	-0.808125	4.65443	-3.06072	0.00522418	0.0766329	-2.12632
ENSG00000102781	blue	-0.972652	2.1868	-3.25662	0.00323945	0.0618846	-1.73789
ENSG00000102796	brown	-0.185287	3.85311	-0.754393	0.457676	0.670334	-5.34914
ENSG00000102886	blue	-0.887676	2.73466	-2.54063	0.0176671	0.125626	-3.06004
ENSG00000102900	magenta	0.319127	5.78146	2.1679	0.0399113	0.191973	-3.91128
ENSG00000102901	brown	0.102746	5.72884	0.428474	0.671983	0.81961	-5.90681
ENSG00000102908	blue	-0.424326	5.08935	-1.81273	0.0819269	0.273188	-4.53503
ENSG00000102931	blue	-0.171303	6.0828	-1.36546	0.184295	0.41422	-5.20541
ENSG00000102934	brown	-0.553347	0.871695	-1.17468	0.251215	0.481976	-4.73667
ENSG00000102967	brown	-0.172675	3.18284	-0.716365	0.48042	0.685783	-5.3775
ENSG00000103005	magenta	0.414244	6.28173	2.39237	0.0245945	0.148844	-3.59858
ENSG00000103035	blue	0.0740409	6.19329	0.562242	0.578969	0.753887	-5.94406
ENSG00000103037	blue	-0.562872	3.25144	-1.72996	0.0959932	0.295899	-4.31814
ENSG00000103044	blue	0.063219	0.984586	0.105677	0.916684	0.960706	-5.1602
ENSG00000103047	magenta	0.109621	4.29311	0.594953	0.557234	0.741751	-5.66177
ENSG00000103064	blue	-0.611784	6.48699	-2.72332	0.0116257	0.107537	-2.92212
ENSG00000103091	brown	-0.166755	5.46283	-1.17387	0.251535	0.482381	-5.31356
ENSG00000103168	blue	0.0236849	5.85655	0.117152	0.907678	0.955791	-6.0523
ENSG00000103187	magenta	0.647213	10.4482	3.28405	0.00302767	0.0605426	-1.77169
ENSG00000103196	magenta	0.990724	5.1424	2.7428	0.0111111	0.105438	-2.80683
ENSG00000103202	brown	-0.48701	4.4979	-1.27693	0.213385	0.443384	-5.1514
ENSG00000103222	blue	0.0370662	5.15401	0.0917892	0.927599	0.965976	-5.9865
ENSG00000103249	magenta	0.489784	7.04292	2.74081	0.0111627	0.105438	-2.93191
ENSG00000103253	brown	-0.583468	2.68424	-1.55589	0.132333	0.346474	-4.42984
ENSG00000103269	blue	-0.44291	-0.0176083	-0.642915	0.526146	0.718061	-5.00503
ENSG00000103274	magenta	0.318264	5.18072	1.49521	0.147405	0.36624	-4.87487
ENSG00000103313	magenta	0.862988	6.07442	2.70853	0.0120314	0.108216	-2.92412
ENSG00000103351	blue	-0.896569	2.94722	-2.50803	0.0190137	0.129658	-3.10739
ENSG00000103353	brown	-0.221823	4.81578	-1.31637	0.200019	0.431601	-5.14258
ENSG00000103355	cyan	1.00118	0.22057	1.3349	0.193964	0.424223	-4.57817
ENSG00000103365	brown	-0.0462486	7.35158	-0.387533	0.701648	0.834913	-6.12771
ENSG00000103381	magenta	0.696592	7.37436	3.14721	0.00423497	0.0693158	-2.07421
ENSG00000103423	brown	-0.196932	5.43883	-1.11553	0.275254	0.506806	-5.35878
ENSG00000103528	cyan	-0.384944	2.01504	-0.773483	0.446505	0.661929	-5.15284
ENSG00000103540	blue	-1.01429	2.96141	-2.95558	0.00672594	0.0822469	-2.29388
ENSG00000103544	magenta	0.273203	5.66747	1.72126	0.0975852	0.297838	-4.65698
ENSG00000103549	magenta	0.150917	6.51728	0.892187	0.380819	0.610172	-5.78175
ENSG00000103550	blue	-0.0417807	3.39549	-0.123381	0.902794	0.952696	-5.66678
ENSG00000103569	cyan	0.963614	5.72958	2.60465	0.0152772	0.117517	-3.15189
ENSG00000103642	greenyellow	0.5858	4.79631	2.4028	0.0240353	0.147008	-3.43108
ENSG00000103811	magenta	0.456204	8.00486	2.05928	0.0500503	0.217431	-4.27418
ENSG00000103942	magenta	0.794709	1.86956	2.01095	0.0552568	0.226446	-3.89213
ENSG00000103966	magenta	0.30774	5.63531	1.52385	0.140124	0.35643	-4.88858
ENSG00000104081	magenta	0.562374	5.88198	2.34981	0.0270022	0.155958	-3.615
ENSG00000104218	blue	-0.785084	2.75047	-2.14564	0.0418251	0.197244	-3.67477
ENSG00000104267	magenta	0.957591	4.25553	2.90171	0.0076468	0.0876015	-2.43163
ENSG00000104299	brown	-0.174541	4.70346	-0.994168	0.329687	0.560574	-5.40268
ENSG00000104324	magenta	0.549944	5.74515	2.87344	0.00817682	0.0893642	-2.57147
ENSG00000104361	greenyellow	0.238511	3.24905	0.663939	0.51282	0.708949	-5.59386
ENSG00000104365	blue	-0.0762051	6.66466	-0.538826	0.594783	0.765067	-6.01799
ENSG00000104375	greenyellow	0.224994	2.03162	0.418112	0.679443	0.824012	-5.21956
ENSG00000104419	magenta	0.146121	7.06976	1.10966	0.277729	0.510091	-5.60475
ENSG00000104472	magenta	0.0786332	5.46276	0.405495	0.688571	0.829807	-5.91313
ENSG00000104490	brown	-0.140204	4.23659	-0.664497	0.512469	0.708949	-5.66677
ENSG00000104497	greenyellow	-0.0534686	1.9032	-0.140761	0.889189	0.946438	-5.40782
ENSG00000104635	brown	-0.495232	2.85034	-1.84585	0.076815	0.26602	-4.21124
ENSG00000104660	blue	-0.341424	6.80405	-2.08334	0.047625	0.212843	-4.19273
ENSG00000104687	magenta	0.450015	6.33153	2.36012	0.0264	0.154331	-3.64718
ENSG00000104695	greenyellow	-0.0563212	5.0631	-0.328513	0.745266	0.859325	-5.84405
ENSG00000104714	cyan	0.212884	5.14205	1.2688	0.216224	0.445943	-5.16356
ENSG00000104728	blue	-0.0446639	0.77037	-0.0596898	0.952878	0.978727	-5.20025
ENSG00000104756	blue	-0.301143	3.63791	-0.910777	0.371131	0.601027	-5.3509
ENSG00000104763	greenyellow	0.400683	7.74764	1.83168	0.0789673	0.269594	-4.66014
ENSG00000104783	brown	-0.0915551	4.71275	-0.27361	0.786637	0.884019	-5.88238
ENSG00000104814	brown	-0.139312	6.93161	-0.74959	0.460513	0.673069	-5.9115
ENSG00000104852	blue	-0.0572973	7.89982	-0.273834	0.786467	0.884019	-6.18631
ENSG00000104863	magenta	-0.0985388	1.47058	-0.156858	0.87662	0.940524	-5.22826
ENSG00000104936	brown	-0.171722	4.42987	-0.574997	0.570444	0.748316	-5.74007
ENSG00000104951	magenta	0.99434	1.63726	2.44802	0.021744	0.139199	-3.29918
ENSG00000104957	brown	-0.135189	5.44168	-0.739911	0.466261	0.676466	-5.75627
ENSG00000104974	cyan	1.74051	3.43144	0.837386	0.410327	0.633195	-5.1869
ENSG00000104980	brown	-0.144341	4.61009	-0.716408	0.480393	0.685783	-5.58782
ENSG00000105011	magenta	0.0828747	3.47978	0.268742	0.790338	0.887053	-5.58318
ENSG00000105058	magenta	0.283518	6.76719	2.09933	0.0460717	0.209331	-4.16038
ENSG00000105176	blue	-0.533148	5.71894	-2.69412	0.0124394	0.108691	-2.96465
ENSG00000105185	blue	-0.195847	4.88328	-1.03613	0.310084	0.541901	-5.37402
ENSG00000105229	magenta	0.254261	4.44104	1.11485	0.275543	0.507127	-5.28853
ENSG00000105248	magenta	0.534004	5.01536	2.60431	0.0152889	0.117517	-3.06325
ENSG00000105255	brown	-0.145572	1.15087	-0.311142	0.758278	0.868901	-5.26589
ENSG00000105270	brown	-0.575979	0.773309	-1.22089	0.233544	0.463115	-4.68341
ENSG00000105281	magenta	0.764638	6.00942	2.6501	0.0137673	0.113363	-3.03908
ENSG00000105289	brown	-0.770437	2.66229	-1.92778	0.0653419	0.24604	-3.98786
ENSG00000105321	magenta	0.481077	4.3597	2.12734	0.0434588	0.201901	-3.84932
ENSG00000105339	magenta	0.536119	6.54307	3.71457	0.00102997	0.0413974	-0.759744
ENSG00000105352	magenta	0.965587	3.81199	2.59042	0.0157808	0.117517	-2.98194
ENSG00000105355	magenta	0.657523	6.2991	2.96239	0.00661734	0.08143	-2.40853
ENSG00000105371	magenta	0.73748	2.70198	1.68855	0.10377	0.305248	-4.29933
ENSG00000105383	magenta	0.799849	6.35827	3.20545	0.00367314	0.0653964	-1.88318
ENSG00000105402	magenta	0.442725	7.09947	2.46645	0.0208691	0.136558	-3.49819
ENSG00000105427	magenta	0.250848	0.0952926	0.395875	0.695563	0.832117	-5.09798
ENSG00000105429	brown	-0.099104	4.12081	-0.384922	0.703557	0.836167	-5.66159
ENSG00000105486	brown	-0.229042	5.25888	-1.04624	0.305481	0.536377	-5.41684
ENSG00000105492	brown	-1.33948	0.346715	-1.61681	0.118496	0.326252	-4.29862
ENSG00000105499	magenta	0.0850111	1.69967	0.124216	0.90214	0.952696	-5.35812
ENSG00000105501	magenta	1.79034	1.72201	2.02569	0.05362	0.223618	-3.83759
ENSG00000105507	magenta	0.0613745	1.44348	0.126523	0.900332	0.951676	-5.42654
ENSG00000105514	magenta	0.511456	6.30961	1.83516	0.0784338	0.268725	-4.53278
ENSG00000105520	magenta	0.680964	5.66615	2.87141	0.00821631	0.0893642	-2.54712
ENSG00000105556	magenta	0.327057	4.42158	1.47016	0.154021	0.37519	-4.86197
ENSG00000105612	magenta	0.411602	5.81685	1.86218	0.0743979	0.261235	-4.4388
ENSG00000105639	brown	-0.0189139	7.17191	-0.108842	0.914198	0.959692	-6.18467
ENSG00000105649	magenta	0.304556	1.49835	0.905699	0.373761	0.60421	-5.11898
ENSG00000105655	brown	-0.595094	3.92043	-1.85809	0.0749968	0.26257	-4.21611
ENSG00000105656	magenta	0.674703	5.29407	3.54424	0.00158358	0.0469384	-1.08806
ENSG00000105708	blue	-0.570212	2.80708	-1.33937	0.192527	0.422225	-4.79546
ENSG00000105711	magenta	0.56569	1.97542	1.57267	0.128393	0.341201	-4.49621
ENSG00000105717	blue	-0.138847	2.91463	-0.354862	0.725676	0.849211	-5.34658
ENSG00000105778	blue	-0.0770881	5.09252	-0.333918	0.741233	0.857732	-5.86475
ENSG00000105821	blue	-0.186986	4.14513	-0.554082	0.584457	0.756175	-5.58968
ENSG00000105875	blue	-0.148521	4.85435	-0.829228	0.41484	0.636337	-5.58565
ENSG00000105887	greenyellow	0.270252	7.88861	1.40896	0.171192	0.396417	-5.28171
ENSG00000105926	blue	-0.956968	2.74604	-2.97716	0.00638746	0.0804363	-2.27218
ENSG00000105928	brown	0.0859712	0.133684	0.141601	0.888533	0.946438	-5.12892
ENSG00000105939	blue	-0.416368	7.32626	-2.67936	0.0128707	0.110072	-3.07554
ENSG00000105953	magenta	0.376099	7.48251	2.0676	0.0491999	0.215584	-4.25206
ENSG00000105993	cyan	0.235043	6.75313	2.00825	0.0555614	0.227273	-4.34107
ENSG00000106034	greenyellow	0.107863	2.47999	0.250108	0.804552	0.897757	-5.47222
ENSG00000106066	cyan	0.690969	8.41179	3.48999	0.00181447	0.0481323	-1.30993
ENSG00000106069	greenyellow	0.641428	3.81661	2.05798	0.0501849	0.217746	-3.94381
ENSG00000106123	brown	-1.24841	4.05997	-2.1773	0.0391276	0.190161	-3.67771
ENSG00000106245	magenta	0.304299	5.53311	2.05136	0.0508723	0.219116	-4.12447
ENSG00000106258	blue	0.0567884	-0.0600518	0.0744599	0.941238	0.973086	-5.135
ENSG00000106261	blue	-0.476831	5.50328	-2.22819	0.0351184	0.180149	-3.81162
ENSG00000106341	cyan	0.741322	0.818381	1.15633	0.258502	0.490434	-4.79498
ENSG00000106344	blue	-0.349358	4.41726	-1.65333	0.110796	0.3142	-4.59122
ENSG00000106348	magenta	0.576811	7.34716	3.01432	0.00584248	0.0795581	-2.36597
ENSG00000106351	brown	-0.115745	4.59976	-0.468786	0.643293	0.800188	-5.76258
ENSG00000106355	blue	-0.245919	4.48422	-0.962324	0.345123	0.578033	-5.40739
ENSG00000106415	blue	-0.696294	4.4535	-2.57816	0.0162269	0.120156	-3.12942
ENSG00000106462	blue	0.101626	3.28404	0.387923	0.701364	0.834913	-5.64367
ENSG00000106477	blue	-0.978114	2.83043	-3.03069	0.0056167	0.0786062	-2.20246
ENSG00000106479	blue	-0.181938	5.28386	-0.731066	0.471551	0.678744	-5.67953
ENSG00000106484	blue	-0.441635	2.17203	-1.10781	0.27851	0.510891	-4.88663
ENSG00000106565	brown	-1.57846	5.79573	-1.99349	0.0572516	0.230988	-4.22281
ENSG00000106605	cyan	0.647114	5.65897	3.1489	0.00421758	0.0693158	-1.95377
ENSG00000106609	brown	-0.0440384	6.96235	-0.382668	0.705207	0.837552	-6.11184
ENSG00000106615	cyan	0.14185	5.1556	0.741927	0.465061	0.675925	-5.7105
ENSG00000106617	cyan	0.274824	5.52277	1.62936	0.115801	0.321843	-4.78844
ENSG00000106624	brown	-0.487818	3.70853	-1.39467	0.175411	0.40242	-4.78467
ENSG00000106665	magenta	0.206717	4.86098	0.791021	0.436388	0.652007	-5.58281
ENSG00000106682	magenta	0.257788	8.56832	2.16468	0.0401833	0.193072	-4.09405
ENSG00000106692	blue	-0.632354	2.71566	-1.36055	0.185823	0.415965	-4.72281
ENSG00000106723	blue	-0.146832	4.80408	-0.63219	0.533015	0.721216	-5.75929
ENSG00000106733	blue	-0.542859	4.31304	-1.51366	0.142681	0.359923	-4.68522
ENSG00000106780	greenyellow	0.270719	7.2052	1.32909	0.195848	0.42646	-5.36944
ENSG00000106789	blue	-0.229496	4.12356	-0.91445	0.369236	0.599382	-5.43212
ENSG00000106829	greenyellow	0.0298517	5.95783	0.20914	0.836038	0.917198	-6.05724
ENSG00000106868	magenta	0.477153	5.6707	2.29429	0.0304675	0.167246	-3.72852
ENSG00000106952	blue	-0.0845123	5.07894	-0.417608	0.679806	0.824012	-5.794
ENSG00000106992	blue	0.469925	2.95085	0.821505	0.419141	0.640087	-5.19242
ENSG00000107020	blue	0.295881	3.63986	1.27249	0.214933	0.444889	-5.00538
ENSG00000107077	blue	-0.243049	5.59418	-1.058	0.300195	0.532158	-5.49764
ENSG00000107099	greenyellow	0.0485507	7.94628	0.345452	0.732651	0.853218	-6.17334
ENSG00000107104	blue	0.0316309	2.90656	0.0687322	0.945751	0.974521	-5.55549
ENSG00000107164	blue	0.0148435	5.35315	0.0871781	0.931226	0.96816	-6.06537
ENSG00000107262	magenta	0.279536	6.29639	1.60714	0.120609	0.329427	-4.89977
ENSG00000107281	brown	0.251078	4.04005	0.425064	0.674434	0.820845	-5.46128
ENSG00000107331	brown	-0.0597559	6.34207	-0.22019	0.827515	0.912633	-6.15002
ENSG00000107372	greenyellow	0.0974788	7.44468	0.564766	0.577277	0.753016	-6.06442
ENSG00000107485	brown	-0.0718015	5.773	-0.336608	0.739228	0.856433	-6.00569
ENSG00000107537	greenyellow	0.0810561	3.07345	0.270138	0.789277	0.886311	-5.57674
ENSG00000107551	magenta	0.625881	6.85329	3.65305	0.00120364	0.0435275	-0.90806
ENSG00000107554	magenta	0.450946	3.83995	2.07449	0.0485045	0.21466	-3.9459
ENSG00000107560	blue	-0.32863	3.67238	-0.95583	0.34833	0.580988	-5.36495
ENSG00000107611	blue	-0.787279	2.24232	-1.62381	0.116988	0.323547	-4.36019
ENSG00000107719	brown	-0.846122	0.901044	-2.3456	0.0272518	0.156786	-3.37879
ENSG00000107731	blue	0.703321	0.460656	0.815132	0.422711	0.641509	-4.9995
ENSG00000107736	magenta	0.809254	5.37127	3.06562	0.00516257	0.0762339	-2.13428
ENSG00000107738	magenta	0.700108	9.74195	3.20512	0.00367614	0.0653964	-1.95396
ENSG00000107742	brown	-0.283762	9.16574	-1.50878	0.143917	0.361623	-5.13978
ENSG00000107745	cyan	0.578193	5.95468	3.8454	0.000738333	0.0366407	-0.428978
ENSG00000107796	magenta	0.597756	2.65793	1.45165	0.159061	0.383335	-4.73941
ENSG00000107798	cyan	0.207279	7.39813	0.899285	0.3771	0.606418	-5.83102
ENSG00000107815	brown	-0.346843	3.30181	-1.35119	0.188764	0.418039	-4.80304
ENSG00000107829	brown	-0.266014	5.70703	-1.27816	0.212958	0.443384	-5.26453
ENSG00000107833	magenta	-0.0477054	3.5523	-0.163765	0.871236	0.937473	-5.58114
ENSG00000107863	greenyellow	0.118454	4.57965	0.474661	0.639158	0.797148	-5.87303
ENSG00000107882	magenta	0.372681	4.89743	1.83152	0.0789916	0.269594	-4.39852
ENSG00000107929	greenyellow	0.0346769	6.18102	0.249863	0.804739	0.897757	-6.08811
ENSG00000107954	magenta	1.28835	3.57733	4.26224	0.000253027	0.0207575	0.419465
ENSG00000107957	brown	-0.716423	3.85751	-2.60118	0.0153985	0.117517	-2.97601
ENSG00000107960	blue	-0.0975079	4.98523	-0.604288	0.55111	0.735588	-5.73919
ENSG00000108010	blue	-0.139861	5.23285	-0.837323	0.410362	0.633195	-5.57899
ENSG00000108039	magenta	0.283562	5.81732	2.02318	0.0538956	0.223618	-4.19344
ENSG00000108100	magenta	0.312368	7.55643	2.69423	0.0124361	0.108691	-3.05316
ENSG00000108175	magenta	0.545679	6.82924	3.32461	0.00273901	0.0584113	-1.6628
ENSG00000108239	greenyellow	0.492911	2.16355	1.28521	0.210524	0.441582	-4.73025
ENSG00000108298	brown	-0.167509	11.4878	-0.949201	0.351625	0.584721	-5.75643
ENSG00000108306	blue	-0.133417	4.67326	-0.535961	0.596732	0.766239	-5.74668
ENSG00000108312	brown	-0.163008	7.57998	-1.14851	0.261651	0.49387	-5.58157
ENSG00000108352	greenyellow	0.424992	2.31026	1.37681	0.180804	0.410539	-4.70303
ENSG00000108375	blue	0.114017	0.761781	0.16672	0.868934	0.936177	-5.13235
ENSG00000108387	magenta	0.399612	1.45261	0.811701	0.424641	0.642693	-5.08021
ENSG00000108405	magenta	0.912245	5.45571	3.61039	0.00134061	0.0451148	-0.935598
ENSG00000108465	blue	0.132214	7.15647	0.726427	0.474339	0.680607	-5.92338
ENSG00000108469	brown	-0.0264268	4.62494	-0.105126	0.917117	0.960706	-5.83638
ENSG00000108557	brown	0.0966981	4.41279	0.421487	0.67701	0.822362	-5.76442
ENSG00000108578	blue	-0.290109	4.90791	-1.54985	0.133772	0.347981	-4.81863
ENSG00000108592	magenta	0.165273	5.49469	1.04894	0.304262	0.535511	-5.48688
ENSG00000108669	brown	-0.103006	8.66365	-0.730734	0.47175	0.678744	-5.97057
ENSG00000108671	greenyellow	0.0339511	5.62381	0.219405	0.82812	0.912807	-6.01027
ENSG00000108679	magenta	0.298575	5.73377	0.934473	0.359019	0.58993	-5.48924
ENSG00000108691	magenta	1.70003	0.606359	1.8251	0.0799836	0.270067	-4.08377
ENSG00000108771	magenta	0.486775	5.08521	2.20123	0.0371939	0.18579	-3.78458
ENSG00000108773	brown	-0.12949	5.67557	-0.695232	0.493336	0.693889	-5.79501
ENSG00000108797	blue	-0.3177	2.22685	-0.557109	0.582418	0.755523	-5.21011
ENSG00000108798	magenta	0.829739	6.08351	3.07848	0.00500447	0.074898	-2.18572
ENSG00000108799	blue	-0.292674	5.98469	-1.53154	0.138222	0.353944	-4.95813
ENSG00000108813	cyan	0.369493	0.313211	0.735145	0.469107	0.677145	-4.95348
ENSG00000108826	magenta	0.242436	3.98448	0.870827	0.392152	0.62022	-5.23783
ENSG00000108829	magenta	0.450113	6.19505	3.01509	0.00583158	0.0795581	-2.32219
ENSG00000108839	magenta	0.857699	2.78121	1.82604	0.0798379	0.270067	-4.25447
ENSG00000108846	magenta	0.464308	4.76224	1.28075	0.212061	0.442849	-5.18543
ENSG00000108848	blue	-0.500648	6.74013	-1.5702	0.128967	0.341692	-4.99302
ENSG00000108861	magenta	0.539798	5.83954	2.64793	0.0138362	0.113719	-3.06863
ENSG00000108883	magenta	0.186211	7.04363	1.08261	0.289338	0.521568	-5.61013
ENSG00000108924	blue	-0.103717	0.339467	-0.175017	0.862479	0.933588	-5.21434
ENSG00000108950	magenta	0.866116	0.25439	1.64622	0.112261	0.316561	-4.28074
ENSG00000108960	greenyellow	0.235468	5.11591	0.911148	0.370939	0.601027	-5.64317
ENSG00000109016	magenta	0.145526	3.48075	0.401639	0.69137	0.831145	-5.43832
ENSG00000109046	greenyellow	0.0722427	6.65874	0.336311	0.739449	0.856433	-6.10014
ENSG00000109103	magenta	0.737965	6.51219	4.24525	0.000264374	0.0212941	0.500112
ENSG00000109118	brown	-0.0772036	6.65854	-0.583482	0.564808	0.745782	-5.98612
ENSG00000109133	greenyellow	-0.0524874	4.81769	-0.211494	0.834221	0.91618	-5.96087
ENSG00000109184	blue	-0.674921	3.26749	-2.11297	0.0447826	0.205582	-3.84092
ENSG00000109189	blue	-0.213794	3.12408	-0.644674	0.525023	0.717241	-5.46817
ENSG00000109220	greenyellow	0.191612	3.58376	0.764845	0.45154	0.665966	-5.45079
ENSG00000109272	magenta	1.27838	1.34443	2.25476	0.0331768	0.175257	-3.51296
ENSG00000109320	magenta	0.0467341	6.54949	0.402453	0.690779	0.830885	-6.06893
ENSG00000109323	greenyellow	0.224774	6.02633	1.46732	0.154785	0.376406	-5.08592
ENSG00000109390	magenta	0.133397	4.77676	0.66121	0.514539	0.709962	-5.63481
ENSG00000109452	blue	-1.18821	4.52675	-3.31778	0.00278563	0.0587636	-1.57409
ENSG00000109458	greenyellow	0.461646	2.54397	1.29491	0.20721	0.438367	-4.72737
ENSG00000109475	brown	-0.168557	10.1594	-0.91622	0.368325	0.598741	-5.80988
ENSG00000109501	brown	-0.915015	2.18553	-2.62774	0.0144918	0.115258	-2.90379
ENSG00000109654	blue	-1.04795	0.446484	-2.23048	0.0349471	0.179978	-3.5873
ENSG00000109685	blue	0.0199334	5.32678	0.101215	0.920189	0.962018	-6.0008
ENSG00000109689	blue	-0.28587	5.49202	-1.18516	0.247123	0.477642	-5.39307
ENSG00000109743	magenta	0.698181	6.56064	3.38465	0.00235997	0.05577	-1.50833
ENSG00000109756	blue	-0.0624761	4.29311	-0.190245	0.850657	0.926583	-5.84442
ENSG00000109790	greenyellow	0.202413	4.37664	0.922085	0.365317	0.595422	-5.49492
ENSG00000109805	greenyellow	-0.143889	0.0474909	-0.326305	0.746915	0.860555	-5.16062
ENSG00000109854	cyan	0.443565	5.33269	2.6022	0.0153629	0.117517	-3.07657
ENSG00000109861	magenta	0.462108	7.5029	2.78681	0.0100265	0.10072	-2.8558
ENSG00000109881	blue	-0.443835	0.809733	-1.00034	0.326753	0.558672	-4.90335
ENSG00000109917	magenta	0.124746	5.51001	0.997605	0.32805	0.5598	-5.51248
ENSG00000109919	magenta	0.150965	5.4346	0.902477	0.375436	0.605013	-5.59769
ENSG00000109944	blue	-0.938753	1.28255	-2.95086	0.00680221	0.0823867	-2.36605
ENSG00000110002	magenta	0.410224	3.69665	1.96156	0.0610654	0.240037	-4.10506
ENSG00000110048	blue	-0.152706	5.54252	-1.09851	0.282472	0.515596	-5.45101
ENSG00000110057	magenta	0.813331	7.01348	4.14342	0.00034377	0.024173	0.246307
ENSG00000110077	cyan	0.565717	7.78178	2.87857	0.00807818	0.0893642	-2.66883
ENSG00000110079	cyan	0.536098	2.90177	1.09092	0.285734	0.518983	-5.01317
ENSG00000110092	blue	0.0308039	0.021472	0.0592274	0.953243	0.978875	-5.15774
ENSG00000110104	magenta	0.347168	4.30822	1.35012	0.189102	0.418039	-4.92759
ENSG00000110171	brown	-0.164106	3.69293	-0.665757	0.511676	0.708363	-5.47083
ENSG00000110203	magenta	2.10519	4.03031	2.87266	0.00819186	0.0893642	-2.45373
ENSG00000110218	cyan	0.33929	3.72033	2.13671	0.042615	0.19914	-3.85154
ENSG00000110318	blue	-0.354482	1.0222	-0.633372	0.532255	0.721164	-5.04859
ENSG00000110395	magenta	0.214419	6.59605	1.28252	0.211451	0.442849	-5.38423
ENSG00000110400	magenta	0.699664	3.68819	2.70396	0.0121593	0.108601	-2.79187
ENSG00000110442	magenta	0.490212	6.16144	2.62131	0.0147067	0.115978	-3.11728
ENSG00000110446	magenta	0.994732	6.70746	3.9139	0.000619776	0.0343201	-0.285608
ENSG00000110448	brown	-0.0683501	7.43289	-0.387142	0.701934	0.835008	-6.14445
ENSG00000110583	blue	0.039897	4.45665	0.15977	0.874349	0.939325	-5.82841
ENSG00000110628	greenyellow	1.29572	2.74695	2.78021	0.0101825	0.101825	-2.6264
ENSG00000110719	magenta	0.675651	8.21167	3.93427	0.000588292	0.0336897	-0.269787
ENSG00000110721	magenta	0.3732	3.29664	1.81549	0.0814902	0.272886	-4.19675
ENSG00000110799	magenta	0.92926	1.95257	2.25727	0.0329985	0.175257	-3.52271
ENSG00000110811	brown	-0.604037	0.707595	-1.03454	0.310811	0.541986	-4.81435
ENSG00000110880	cyan	0.292019	6.62367	1.50703	0.144364	0.361632	-5.10449
ENSG00000110881	blue	-2.09604	0.0917033	-3.90418	0.000635385	0.0346731	-1.23734
ENSG00000110888	blue	-0.617465	4.19307	-1.77487	0.0881251	0.281061	-4.39794
ENSG00000110906	magenta	0.210812	5.67178	1.21538	0.2356	0.466087	-5.31202
ENSG00000110931	magenta	0.723817	6.56057	3.94234	0.000576269	0.0336897	-0.223511
ENSG00000110934	greenyellow	0.0104783	8.52735	0.0930769	0.926586	0.965602	-6.23038
ENSG00000110944	blue	-0.131128	2.68296	-0.332637	0.742187	0.858135	-5.51065
ENSG00000111011	blue	-0.141908	5.4922	-0.496131	0.624145	0.785669	-5.9491
ENSG00000111052	greenyellow	0.24447	2.65703	0.577012	0.569102	0.747443	-5.35294
ENSG00000111057	brown	-0.889851	1.48816	-1.77982	0.0872926	0.280178	-4.13878
ENSG00000111087	blue	-0.208457	0.0796226	-0.391528	0.698732	0.833436	-5.08676
ENSG00000111144	greenyellow	0.325554	8.23032	1.63108	0.115436	0.321218	-4.97338
ENSG00000111181	magenta	1.23009	2.30073	2.04811	0.0512134	0.219278	-3.81259
ENSG00000111199	cyan	1.92762	0.673479	3.15294	0.00417621	0.0693158	-2.31032
ENSG00000111203	brown	-0.208037	5.48021	-1.36791	0.183537	0.41372	-5.08566
ENSG00000111229	cyan	0.241205	8.941	1.94267	0.0634251	0.243478	-4.48053
ENSG00000111249	brown	-1.04601	0.504901	-2.04873	0.0511481	0.219278	-3.80973
ENSG00000111252	magenta	0.671693	7.37321	4.53014	0.000126533	0.0169781	1.1626
ENSG00000111261	cyan	0.698665	1.35085	1.11426	0.275788	0.507368	-4.85253
ENSG00000111266	blue	-0.517777	5.34548	-2.5759	0.0163105	0.120374	-3.13441
ENSG00000111271	blue	0.0325547	4.91759	0.205535	0.838822	0.919343	-5.87823
ENSG00000111275	magenta	0.797567	7.54112	3.80885	0.000810461	0.0379636	-0.560435
ENSG00000111300	blue	-0.704058	3.70464	-1.81487	0.0815876	0.272886	-4.28051
ENSG00000111319	brown	-0.0731335	0.473487	-0.134297	0.894245	0.948637	-5.13546
ENSG00000111321	magenta	0.887935	6.08362	3.14217	0.00428725	0.0693158	-2.01737
ENSG00000111325	brown	-0.127336	4.54943	-0.511676	0.613378	0.778809	-5.63253
ENSG00000111328	cyan	0.185643	4.88692	0.854136	0.401158	0.626696	-5.57572
ENSG00000111331	magenta	0.754471	6.69996	2.97418	0.00643326	0.0804363	-2.41111
ENSG00000111335	cyan	0.195431	7.28138	0.95468	0.3489	0.581719	-5.75296
ENSG00000111348	magenta	0.109556	10.5036	0.91621	0.36833	0.598741	-5.79981
ENSG00000111361	greenyellow	0.075297	6.00258	0.573207	0.571637	0.749438	-5.90542
ENSG00000111371	blue	-0.836302	7.04809	-2.81934	0.00928969	0.0963778	-2.78844
ENSG00000111412	magenta	0.0452094	5.54791	0.280518	0.781394	0.881766	-5.97297
ENSG00000111424	magenta	0.556101	4.0018	2.07961	0.047994	0.213211	-3.88719
ENSG00000111445	blue	0.00414752	3.3011	0.0142744	0.988725	0.995198	-5.47298
ENSG00000111452	magenta	0.196993	2.43626	0.477205	0.63737	0.795142	-5.30706
ENSG00000111490	magenta	0.735693	1.08899	1.37372	0.181748	0.411627	-4.60994
ENSG00000111540	magenta	0.15061	7.38751	1.19618	0.242873	0.473352	-5.52334
ENSG00000111640	magenta	0.471335	10.9732	2.30624	0.0296894	0.165231	-3.80764
ENSG00000111644	magenta	0.797844	4.80674	1.7858	0.0862951	0.278838	-4.41619
ENSG00000111674	brown	-0.446118	5.3477	-1.701	0.101379	0.302158	-4.63195
ENSG00000111676	brown	-0.08345	5.33085	-0.43421	0.667868	0.817295	-5.9323
ENSG00000111678	brown	-0.501454	6.73368	-1.71122	0.0994495	0.301283	-4.77504
ENSG00000111679	magenta	0.40584	9.13866	2.71403	0.0118791	0.108074	-3.02197
ENSG00000111684	magenta	0.490621	5.64725	2.46191	0.0210813	0.137541	-3.37164
ENSG00000111696	blue	0.0587443	2.41054	0.0962464	0.924094	0.963912	-5.17685
ENSG00000111711	blue	-0.327274	4.01768	-0.937503	0.357489	0.588729	-5.45025
ENSG00000111716	blue	-0.583188	8.25931	-2.96693	0.00654582	0.0811827	-2.48121
ENSG00000111728	blue	-0.348541	2.75673	-1.15645	0.258454	0.490434	-4.94694
ENSG00000111729	cyan	0.502676	5.39098	2.13501	0.0427678	0.199223	-3.91094
ENSG00000111752	blue	-0.341361	5.59562	-1.39676	0.174791	0.401829	-5.09397
ENSG00000111785	blue	-0.482548	3.22436	-1.9414	0.0635871	0.243519	-4.07326
ENSG00000111796	blue	-0.474075	6.49082	-2.11163	0.0449072	0.205874	-4.11772
ENSG00000111801	blue	0.0940256	7.00801	0.710232	0.484148	0.688089	-5.95733
ENSG00000111817	greenyellow	0.0932039	4.62007	0.372257	0.712845	0.841686	-5.80119
ENSG00000111832	blue	-0.160801	5.18005	-0.654222	0.518955	0.712598	-5.76833
ENSG00000111843	magenta	0.0307404	5.36317	0.148242	0.883344	0.944286	-5.97121
ENSG00000111859	cyan	0.313894	5.82949	2.24856	0.0336211	0.176046	-3.83614
ENSG00000111863	blue	-0.683389	2.8304	-1.47698	0.152195	0.372627	-4.6576
ENSG00000111877	greenyellow	0.274476	3.95868	1.14003	0.265102	0.496576	-5.18637
ENSG00000111879	blue	-0.715474	0.427157	-1.34982	0.189197	0.418039	-4.56066
ENSG00000111961	cyan	1.13612	2.87177	2.6239	0.0146197	0.115859	-2.91145
ENSG00000111962	cyan	0.0055937	2.66672	0.0188288	0.985127	0.99409	-5.44436
ENSG00000112029	greenyellow	-0.0829039	2.00428	-0.18925	0.851428	0.926967	-5.418
ENSG00000112031	greenyellow	-0.0183346	3.99861	-0.070044	0.944717	0.973867	-5.85087
ENSG00000112033	brown	-0.296452	5.29375	-1.7113	0.099434	0.301283	-4.6431
ENSG00000112062	cyan	0.0597482	6.47667	0.333634	0.741444	0.857732	-6.10142
ENSG00000112078	greenyellow	0.0884482	6.57611	0.530644	0.600358	0.769292	-6.03705
ENSG00000112096	cyan	0.773354	8.10852	3.66117	0.00117917	0.0431714	-0.915678
ENSG00000112130	brown	-0.219889	3.51962	-1.0288	0.313447	0.544324	-5.21609
ENSG00000112139	blue	-0.367099	2.83122	-0.502847	0.619483	0.7823	-5.61989
ENSG00000112195	magenta	0.262186	3.9334	0.77026	0.44838	0.663656	-5.36987
ENSG00000112200	blue	-0.707269	4.64849	-2.35974	0.0264219	0.154331	-3.5635
ENSG00000112208	blue	-1.0011	1.68956	-2.59266	0.0157004	0.117517	-2.96352
ENSG00000112234	blue	-0.430775	3.5154	-1.98429	0.0583282	0.234447	-4.06065
ENSG00000112290	blue	-0.201104	1.32128	-0.360303	0.721653	0.847541	-5.14367
ENSG00000112299	greenyellow	0.417487	3.28496	0.943755	0.354346	0.586978	-5.31594
ENSG00000112303	greenyellow	0.303953	6.60203	0.974864	0.338987	0.571539	-5.71767
ENSG00000112304	magenta	0.183791	2.97763	0.577293	0.568916	0.747443	-5.41697
ENSG00000112306	brown	-0.263996	10.8699	-1.41683	0.168901	0.39438	-5.24669
ENSG00000112394	blue	-1.11446	1.65947	-2.98613	0.0062516	0.0804363	-2.31609
ENSG00000112655	brown	-0.772632	1.88163	-2.15149	0.0413142	0.196375	-3.66483
ENSG00000112659	brown	-0.0679335	5.60565	-0.339457	0.737107	0.856062	-5.98565
ENSG00000112679	magenta	0.294703	6.60092	2.61859	0.0147985	0.116067	-3.15657
ENSG00000112699	magenta	0.278018	4.38583	1.15133	0.260513	0.492632	-5.1373
ENSG00000112759	magenta	1.16705	3.95936	4.26639	0.000250329	0.0207575	0.402456
ENSG00000112812	blue	-1.37705	-0.208294	-1.98346	0.0584266	0.234447	-3.90759
ENSG00000112877	blue	-0.330257	1.70285	-1.03858	0.308962	0.540839	-4.97234
ENSG00000112902	blue	-0.582271	0.198632	-1.35054	0.188969	0.418039	-4.58613
ENSG00000112941	blue	-0.0945409	5.19952	-0.390518	0.699468	0.833866	-5.85369
ENSG00000112996	blue	0.00278461	4.86741	0.0155474	0.987719	0.994906	-5.96133
ENSG00000113068	brown	0.0474287	5.55847	0.282079	0.78021	0.880873	-5.93911
ENSG00000113070	magenta	1.16593	3.57726	1.35934	0.186203	0.416277	-4.80032
ENSG00000113088	blue	-0.465937	5.94643	-2.41528	0.0233819	0.145319	-3.51203
ENSG00000113140	magenta	0.568251	6.88642	1.4205	0.167842	0.393199	-5.24948
ENSG00000113231	magenta	0.940676	-0.0584223	1.64135	0.113275	0.318812	-4.27992
ENSG00000113269	magenta	0.538709	8.14134	3.32214	0.00275575	0.0584113	-1.69289
ENSG00000113272	cyan	0.187094	3.78823	1.13448	0.267377	0.499359	-5.19108
ENSG00000113319	blue	-0.889609	4.40533	-3.52768	0.00165084	0.0477962	-1.11605
ENSG00000113368	greenyellow	0.354673	5.55814	1.8132	0.0818515	0.273188	-4.53393
ENSG00000113369	blue	-0.783421	6.58436	-2.02245	0.0539764	0.223681	-4.30488
ENSG00000113384	greenyellow	-0.0296257	6.221	-0.170515	0.865981	0.935225	-6.14285
ENSG00000113558	blue	-0.177921	7.3222	-1.35488	0.1876	0.417623	-5.3253
ENSG00000113583	greenyellow	0.0962005	5.51692	0.508708	0.615427	0.780069	-5.88912
ENSG00000113593	blue	-0.745995	4.83476	-2.18689	0.038342	0.188988	-3.80154
ENSG00000113638	greenyellow	0.0994378	2.25422	0.236142	0.81525	0.90402	-5.58867
ENSG00000113645	brown	-1.09703	0.0215182	-2.04794	0.0512308	0.219278	-3.80666
ENSG00000113648	magenta	0.327002	8.40245	2.91682	0.00737697	0.0857743	-2.59396
ENSG00000113649	blue	-0.349618	5.30715	-1.30015	0.205436	0.436491	-5.19686
ENSG00000113716	brown	-0.0288188	5.52112	-0.153025	0.87961	0.941877	-5.99947
ENSG00000113719	magenta	0.243579	7.36059	1.45543	0.15802	0.381279	-5.19688
ENSG00000113732	magenta	0.129076	7.63727	0.85197	0.402336	0.627809	-5.85604
ENSG00000113749	magenta	0.791902	6.13679	3.8634	0.000705178	0.0363248	-0.399028
ENSG00000113790	greenyellow	0.396785	0.162406	0.759053	0.454934	0.668985	-4.94212
ENSG00000113845	greenyellow	0.0755177	5.12598	0.495066	0.624887	0.785669	-5.7902
ENSG00000113916	magenta	0.893463	6.50527	3.87836	0.000678741	0.0357955	-0.374835
ENSG00000113924	magenta	0.108654	1.56246	0.203807	0.840158	0.920427	-5.30112
ENSG00000113971	blue	-0.753702	3.46532	-1.63789	0.113999	0.320238	-4.54934
ENSG00000114013	greenyellow	0.373245	6.13264	1.61134	0.119687	0.328103	-4.86805
ENSG00000114054	magenta	0.279032	4.49303	1.51519	0.142294	0.359384	-4.79083
ENSG00000114125	magenta	0.417179	5.72308	2.30736	0.029617	0.165036	-3.65697
ENSG00000114126	blue	-0.329299	5.16539	-1.81254	0.0819564	0.273188	-4.51847
ENSG00000114268	magenta	0.783241	4.96742	2.80243	0.00966617	0.0991229	-2.6426
ENSG00000114302	brown	0.0848368	5.86708	0.543388	0.591686	0.762633	-5.95852
ENSG00000114388	brown	-0.130013	5.14894	-0.695236	0.493333	0.693889	-5.69419
ENSG00000114391	blue	-0.231171	9.43609	-1.31314	0.201087	0.431807	-5.39532
ENSG00000114423	blue	-0.317324	5.32541	-1.52539	0.139743	0.356191	-4.98456
ENSG00000114450	greenyellow	0.513884	5.03017	1.65514	0.110426	0.313782	-4.73009
ENSG00000114503	blue	-0.520266	5.28955	-2.70111	0.01224	0.108691	-2.90393
ENSG00000114554	brown	-0.324261	3.72431	-1.33868	0.19275	0.422504	-4.89527
ENSG00000114573	greenyellow	0.0169356	5.5863	0.0705512	0.944318	0.973867	-6.04796
ENSG00000114631	brown	-0.245043	2.03593	-0.450999	0.655886	0.808902	-5.11764
ENSG00000114648	magenta	0.404687	4.95353	2.56853	0.0165856	0.121222	-3.12117
ENSG00000114656	cyan	0.802099	0.0230823	1.58268	0.126092	0.337924	-4.34857
ENSG00000114670	blue	-0.790825	0.465388	-1.871	0.073121	0.259355	-4.03116
ENSG00000114735	brown	-0.104818	5.36467	-0.560444	0.580176	0.754138	-5.82171
ENSG00000114738	magenta	0.674034	7.7334	2.82748	0.00911358	0.0954448	-2.77387
ENSG00000114739	blue	-0.755999	2.37266	-1.399	0.174124	0.400504	-4.64685
ENSG00000114745	magenta	0.207191	5.52075	1.28411	0.210903	0.442167	-5.21034
ENSG00000114770	blue	-0.0436009	5.11791	-0.220764	0.827073	0.912633	-5.91355
ENSG00000114796	blue	-0.366167	4.6892	-1.20924	0.237906	0.467611	-5.27025
ENSG00000114812	brown	-0.191649	5.6183	-1.0353	0.310462	0.541901	-5.47014
ENSG00000114841	blue	-0.0386679	5.44127	-0.132496	0.895655	0.94945	-5.98157
ENSG00000114861	blue	-0.603996	6.52332	-2.72146	0.0116761	0.107537	-2.95844
ENSG00000114867	magenta	0.151571	7.59012	0.99671	0.328476	0.5598	-5.73767
ENSG00000114902	brown	-0.177104	6.44673	-1.29255	0.208013	0.439741	-5.3339
ENSG00000114948	blue	-0.375376	1.57672	-0.70584	0.486828	0.689489	-5.18123
ENSG00000114993	magenta	0.248411	0.405807	0.359926	0.721932	0.847549	-5.09781
ENSG00000114999	blue	0.189722	5.10418	1.07513	0.292607	0.523738	-5.39081
ENSG00000115020	blue	-0.507204	5.16032	-1.56809	0.12946	0.341984	-4.91024
ENSG00000115042	brown	-0.330278	4.04604	-1.08112	0.289984	0.521617	-5.26473
ENSG00000115084	greenyellow	0.0536329	2.80232	0.167825	0.868074	0.936177	-5.6335
ENSG00000115085	brown	-0.276498	8.10718	-1.38211	0.17919	0.408534	-5.31291
ENSG00000115107	magenta	0.161111	2.8083	0.274059	0.786296	0.884019	-5.30943
ENSG00000115112	magenta	0.00535073	0.03564	0.00818795	0.993532	0.996162	-5.13715
ENSG00000115155	brown	-0.00810948	0.428732	-0.0124135	0.990194	0.995204	-5.14201
ENSG00000115207	magenta	0.230028	6.00258	1.67683	0.106065	0.308111	-4.72602
ENSG00000115211	brown	-0.0572966	5.05472	-0.297646	0.768438	0.874998	-5.84546
ENSG00000115257	blue	-0.48031	0.386991	-0.96063	0.345958	0.578774	-4.87082
ENSG00000115271	greenyellow	0.161068	5.91669	0.562545	0.578766	0.753876	-5.94247
ENSG00000115310	cyan	0.353963	7.40638	2.35678	0.0265942	0.154812	-3.71935
ENSG00000115317	brown	-0.141737	4.7609	-0.83699	0.410545	0.633257	-5.53384
ENSG00000115318	magenta	0.784919	4.00665	2.67246	0.0130772	0.110347	-2.8381
ENSG00000115339	greenyellow	0.483148	2.72453	1.58783	0.12492	0.337232	-4.6214
ENSG00000115368	blue	-0.713546	4.0286	-1.79711	0.0844376	0.27647	-4.34391
ENSG00000115392	greenyellow	-0.0390615	1.26014	-0.0838551	0.933841	0.969969	-5.35451
ENSG00000115415	greenyellow	0.76359	7.73499	3.2411	0.00336544	0.0634421	-1.87873
ENSG00000115423	blue	-0.892438	0.113985	-1.79911	0.0841122	0.27647	-4.10985
ENSG00000115457	magenta	1.54383	0.123767	3.07329	0.0050677	0.0753352	-2.13047
ENSG00000115459	blue	-0.0414558	4.42125	-0.159117	0.874858	0.939325	-5.74497
ENSG00000115468	brown	-0.743939	0.45876	-1.47922	0.151601	0.372445	-4.4649
ENSG00000115525	greenyellow	0.110302	5.37303	0.657969	0.516585	0.711368	-5.76773
ENSG00000115526	brown	-0.07511	2.35526	-0.259774	0.79717	0.892685	-5.47596
ENSG00000115590	magenta	0.0700278	2.39991	0.153676	0.879102	0.941877	-5.42535
ENSG00000115641	brown	-0.606598	0.840659	-0.979655	0.336663	0.569963	-4.8697
ENSG00000115677	magenta	0.104548	7.44276	0.742051	0.464987	0.675925	-5.94326
ENSG00000115685	magenta	0.151766	6.31157	1.31114	0.201753	0.432376	-5.2973
ENSG00000115687	blue	-0.511646	5.72408	-1.80449	0.0832424	0.274603	-4.56138
ENSG00000115760	blue	-0.817317	5.95419	-2.82023	0.00927025	0.0963778	-2.72196
ENSG00000115762	cyan	0.302422	6.93955	2.23842	0.0343588	0.178231	-3.92785
ENSG00000115816	blue	-0.952816	4.41485	-2.24558	0.0338363	0.176046	-3.68531
ENSG00000115828	cyan	0.352433	5.08407	1.50154	0.145768	0.36401	-4.93411
ENSG00000115919	greenyellow	0.20031	4.52619	0.705384	0.487106	0.689489	-5.6018
ENSG00000115956	cyan	0.82716	8.55328	5.62797	7.47e-06	0.00661878	3.79276
ENSG00000115977	blue	-0.568487	6.37562	-3.40392	0.00224953	0.054159	-1.46955
ENSG00000116106	blue	-0.594906	3.5567	-1.2302	0.230097	0.460584	-4.97269
ENSG00000116128	brown	-0.638607	4.10368	-3.02105	0.00574862	0.0795581	-2.17757
ENSG00000116133	brown	-0.24745	3.30387	-0.67836	0.503789	0.702394	-5.42325
ENSG00000116157	brown	-0.440161	3.81926	-1.31601	0.200136	0.431601	-4.92239
ENSG00000116198	brown	0.0553052	4.84336	0.306322	0.761901	0.872151	-5.89286
ENSG00000116212	magenta	0.206704	3.28588	0.900142	0.376653	0.606092	-5.21811
ENSG00000116237	magenta	0.273181	5.5833	1.42519	0.166494	0.391491	-5.09043
ENSG00000116251	blue	-0.33571	9.39134	-2.26096	0.0327375	0.174312	-3.91167
ENSG00000116288	magenta	0.130997	7.08869	0.901078	0.376165	0.605527	-5.7955
ENSG00000116337	magenta	0.649238	7.05882	3.26961	0.00313739	0.0612275	-1.78416
ENSG00000116478	brown	-0.11313	7.44021	-1.14413	0.263429	0.495674	-5.56843
ENSG00000116514	magenta	1.00926	6.23002	4.48852	0.00014093	0.0169781	1.07288
ENSG00000116539	blue	-0.442857	5.02762	-1.55839	0.131738	0.34553	-4.89445
ENSG00000116560	blue	-0.0296236	7.86735	-0.233722	0.817108	0.904948	-6.20361
ENSG00000116641	blue	-0.991906	1.99569	-2.1049	0.0455409	0.207477	-3.73348
ENSG00000116661	brown	-0.51426	2.59425	-1.42756	0.165819	0.390767	-4.60842
ENSG00000116663	magenta	0.855165	4.56948	3.16536	0.00405153	0.0680463	-1.89427
ENSG00000116678	blue	0.189462	1.50641	0.348068	0.730709	0.852077	-5.35797
ENSG00000116688	magenta	0.352594	6.66411	2.34417	0.027337	0.156883	-3.71885
ENSG00000116698	blue	-0.00931758	6.25295	-0.085043	0.932906	0.969452	-6.13981
ENSG00000116701	magenta	0.742685	8.87777	3.58833	0.00141726	0.0451148	-1.0857
ENSG00000116717	blue	0.224214	3.29058	0.826902	0.416133	0.637658	-5.32107
ENSG00000116729	magenta	0.429828	4.18648	1.60186	0.121777	0.331548	-4.65727
ENSG00000116731	blue	-0.190416	6.15257	-1.00499	0.324553	0.556627	-5.6526
ENSG00000116741	greenyellow	0.590278	7.69821	1.81008	0.0823471	0.273872	-4.68482
ENSG00000116771	blue	-0.56613	3.03179	-1.82592	0.0798573	0.270067	-4.1642
ENSG00000116793	greenyellow	0.0566531	3.26146	0.237386	0.814296	0.903623	-5.62801
ENSG00000116819	brown	-0.206366	1.68493	-0.374725	0.711032	0.840414	-5.10382
ENSG00000116824	blue	-0.382645	7.14247	-3.11639	0.00456485	0.0715508	-2.14288
ENSG00000116852	brown	-0.168804	6.8417	-0.936984	0.35775	0.588729	-5.75633
ENSG00000116898	magenta	0.0999141	5.48042	0.580638	0.566694	0.746686	-5.81692
ENSG00000116922	blue	0.160805	2.96244	0.537223	0.595874	0.765803	-5.40009
ENSG00000116962	magenta	0.677617	4.67118	2.14817	0.0416037	0.197244	-3.84539
ENSG00000116983	blue	-0.0933051	3.10129	-0.212979	0.833074	0.91618	-5.62159
ENSG00000116984	blue	-0.503806	4.82986	-2.18676	0.0383521	0.188988	-3.83838
ENSG00000116990	magenta	0.619904	5.69145	1.91616	0.0668725	0.248946	-4.324
ENSG00000116991	cyan	0.25071	2.55893	0.624361	0.53806	0.724577	-5.36312
ENSG00000117009	greenyellow	0.258268	2.85134	0.778299	0.443713	0.659392	-5.29791
ENSG00000117010	blue	-0.263346	1.12942	-0.687944	0.497836	0.697557	-5.07312
ENSG00000117090	blue	-0.499428	4.62762	-1.70362	0.100881	0.301938	-4.46023
ENSG00000117115	magenta	0.789101	5.69732	3.51933	0.0016858	0.0477962	-1.18564
ENSG00000117118	magenta	0.297979	6.30237	2.08351	0.0476082	0.212843	-4.13233
ENSG00000117143	blue	-0.4688	3.5827	-2.17307	0.0394783	0.190719	-3.79296
ENSG00000117151	greenyellow	0.268523	4.67139	1.12911	0.269595	0.501645	-5.34111
ENSG00000117174	blue	-0.537564	3.73816	-1.6962	0.102295	0.303732	-4.51853
ENSG00000117228	greenyellow	1.14993	5.66816	3.80081	0.00082722	0.0379636	-0.538946
ENSG00000117266	magenta	0.772843	2.27373	2.67054	0.0131349	0.110623	-2.83643
ENSG00000117281	blue	-0.251399	3.60202	-0.662607	0.513659	0.709323	-5.5102
ENSG00000117305	magenta	0.207549	4.33807	0.707492	0.485819	0.689138	-5.57942
ENSG00000117385	magenta	0.21213	5.32627	1.31898	0.199158	0.430643	-5.14208
ENSG00000117425	brown	-0.748031	-0.128353	-1.09727	0.283003	0.516175	-4.74838
ENSG00000117450	cyan	0.194576	6.86254	1.64748	0.112	0.316054	-4.88001
ENSG00000117461	greenyellow	0.43779	1.20547	0.803972	0.429009	0.647837	-5.19592
ENSG00000117479	blue	-0.157612	1.56839	-0.406734	0.687672	0.829127	-5.35071
ENSG00000117480	magenta	0.322001	3.52873	1.13726	0.266235	0.497856	-5.09155
ENSG00000117569	blue	-0.593999	3.13655	-1.5692	0.129201	0.341692	-4.57001
ENSG00000117586	cyan	0.306756	2.12023	0.639188	0.528527	0.719316	-5.3268
ENSG00000117593	greenyellow	0.187242	3.10735	0.721211	0.477485	0.683886	-5.36646
ENSG00000117595	magenta	0.351867	0.145069	0.577614	0.568703	0.747443	-5.13879
ENSG00000117602	blue	-0.811354	7.14646	-3.60325	0.00136497	0.0451148	-1.02845
ENSG00000117620	blue	-0.769189	3.92603	-2.59103	0.0157589	0.117517	-3.06115
ENSG00000117632	blue	-0.675519	5.23685	-3.28568	0.00301554	0.0605426	-1.6649
ENSG00000117640	brown	-0.0339192	5.70041	-0.251548	0.803451	0.897757	-5.95286
ENSG00000117758	greenyellow	0.126431	5.22491	0.681623	0.501757	0.70031	-5.79297
ENSG00000117862	cyan	0.294757	5.3451	1.23322	0.228987	0.460052	-5.2624
ENSG00000117877	magenta	0.286919	1.90422	0.582375	0.565541	0.746264	-5.25882
ENSG00000117899	blue	-0.219847	5.57814	-1.72818	0.0963169	0.295899	-4.65474
ENSG00000117984	magenta	0.699517	9.48669	3.09997	0.00475046	0.073034	-2.18905
ENSG00000118058	blue	-0.471101	6.5249	-2.79305	0.00988091	0.100698	-2.8117
ENSG00000118162	magenta	0.676877	2.67256	1.61059	0.119853	0.328249	-4.38869
ENSG00000118181	blue	-0.301182	10.4208	-1.64825	0.111842	0.315982	-4.92934
ENSG00000118200	blue	-0.767218	1.44898	-1.74769	0.0928193	0.289569	-4.23963
ENSG00000118242	blue	-0.263402	2.25964	-0.830778	0.41398	0.635732	-5.15552
ENSG00000118257	magenta	0.249409	0.885424	0.417372	0.679977	0.824012	-5.09641
ENSG00000118292	cyan	0.518103	2.02945	1.63214	0.115212	0.321199	-4.33466
ENSG00000118454	blue	-0.396473	3.89398	-1.6141	0.119087	0.327128	-4.6438
ENSG00000118495	cyan	0.622556	3.76685	2.53557	0.0178701	0.125858	-3.07225
ENSG00000118514	brown	-0.129368	-0.0147654	-0.192717	0.848741	0.92485	-5.12252
ENSG00000118515	cyan	0.9299	6.88195	2.54344	0.0175551	0.125031	-3.29663
ENSG00000118579	blue	-0.245711	5.88079	-1.68524	0.104413	0.305708	-4.75877
ENSG00000118640	magenta	0.20017	7.3118	0.949214	0.351618	0.584721	-5.74994
ENSG00000118705	magenta	0.0371143	7.76729	0.339522	0.737059	0.856062	-6.17007
ENSG00000118762	blue	-0.599427	3.06815	-2.05337	0.050663	0.218963	-3.88249
ENSG00000118855	greenyellow	0.246125	6.56433	1.3036	0.204274	0.435065	-5.35135
ENSG00000118922	blue	-0.876714	5.19309	-3.09734	0.00478088	0.073034	-2.10878
ENSG00000118971	blue	-0.366739	6.09282	-1.90094	0.0689241	0.251925	-4.43428
ENSG00000119004	blue	-0.482221	3.01943	-1.65613	0.110224	0.313521	-4.43764
ENSG00000119013	cyan	0.033559	4.7614	0.161624	0.872904	0.938356	-5.90369
ENSG00000119048	greenyellow	-0.0803852	5.54863	-0.495598	0.624516	0.785669	-5.9011
ENSG00000119121	magenta	0.726416	0.294858	1.07636	0.292066	0.523418	-4.76273
ENSG00000119139	cyan	0.805842	4.48923	3.59585	0.00139065	0.0451148	-0.97057
ENSG00000119227	magenta	0.230688	0.735689	0.396921	0.694802	0.832117	-5.18918
ENSG00000119231	blue	-0.217182	4.26031	-0.796049	0.433514	0.651006	-5.50639
ENSG00000119242	brown	-0.18415	3.36322	-0.398899	0.693362	0.831734	-5.68614
ENSG00000119321	cyan	0.305432	6.72641	1.9295	0.0651178	0.24604	-4.44289
ENSG00000119326	cyan	-0.301096	0.481379	-0.606181	0.549872	0.734227	-5.18786
ENSG00000119392	magenta	0.0834538	5.45205	0.468417	0.643554	0.800188	-5.91409
ENSG00000119402	blue	-0.199827	6.0509	-1.24402	0.225057	0.455461	-5.35079
ENSG00000119411	brown	0.336956	0.614564	0.557788	0.581961	0.755151	-5.16572
ENSG00000119457	magenta	0.7463	4.37234	1.95872	0.061416	0.240773	-4.10088
ENSG00000119514	blue	-0.501977	2.88445	-1.19071	0.244977	0.475986	-4.89441
ENSG00000119522	magenta	0.6626	5.90987	3.44148	0.00204843	0.0518353	-1.34554
ENSG00000119523	magenta	0.124393	4.47137	0.665745	0.511684	0.708363	-5.66532
ENSG00000119535	magenta	0.821258	8.98463	3.93257	0.00059086	0.0336897	-0.276076
ENSG00000119596	brown	-0.286769	6.0507	-1.93766	0.0640643	0.244238	-4.37657
ENSG00000119599	blue	0.0331039	3.01265	0.114275	0.909934	0.957411	-5.61401
ENSG00000119636	blue	-0.82835	0.720681	-2.15253	0.0412237	0.196375	-3.66357
ENSG00000119655	magenta	0.858192	7.5978	4.13329	0.000352862	0.0244247	0.211125
ENSG00000119661	blue	-0.224288	3.03569	-1.03979	0.308412	0.540454	-5.26055
ENSG00000119681	brown	-0.52382	0.491731	-1.18879	0.245716	0.476566	-4.71997
ENSG00000119682	magenta	0.0759249	5.95862	0.547167	0.589126	0.760661	-5.93583
ENSG00000119684	greenyellow	-0.0213053	4.29011	-0.0607723	0.952025	0.978077	-5.79076
ENSG00000119685	blue	-0.452752	3.30833	-1.69107	0.103282	0.304364	-4.47127
ENSG00000119686	magenta	0.690656	4.3615	2.12458	0.0437102	0.20276	-3.83718
ENSG00000119705	cyan	0.295297	3.99465	1.22996	0.230188	0.460584	-4.98335
ENSG00000119720	blue	-0.166762	3.95988	-1.00196	0.325983	0.558122	-5.3294
ENSG00000119723	blue	0.0334519	4.07817	0.17601	0.861707	0.933569	-5.77037
ENSG00000119729	greenyellow	0.174662	6.2202	0.83864	0.409636	0.632527	-5.79324
ENSG00000119737	blue	-0.241693	-0.22402	-0.417023	0.680228	0.824012	-5.08127
ENSG00000119760	blue	-0.147153	5.4648	-0.729461	0.472515	0.679111	-5.70567
ENSG00000119771	brown	-0.513079	0.596133	-0.712608	0.482701	0.686915	-5.01133
ENSG00000119772	blue	-0.359209	5.73684	-2.04818	0.0512056	0.219278	-4.15031
ENSG00000119782	magenta	0.582974	1.20973	1.33623	0.193538	0.424022	-4.66115
ENSG00000119899	magenta	0.0805105	3.51217	0.261763	0.795654	0.891213	-5.6052
ENSG00000119917	greenyellow	0.566841	3.94465	1.17114	0.252607	0.482969	-5.16753
ENSG00000119922	greenyellow	0.714307	4.23996	1.70747	0.100153	0.301634	-4.55795
ENSG00000119927	blue	-1.14805	1.70545	-1.73787	0.0945651	0.292924	-4.18917
ENSG00000119943	brown	0.00927479	3.1624	0.032195	0.974573	0.989312	-5.57699
ENSG00000119953	greenyellow	0.144243	4.92555	0.816304	0.422054	0.641509	-5.6554
ENSG00000119979	greenyellow	0.0874629	5.33752	0.42332	0.675689	0.821427	-5.92559
ENSG00000120071	cyan	0.879939	4.86914	1.66045	0.109344	0.312915	-4.78619
ENSG00000120158	brown	-0.0531987	3.47378	-0.197132	0.845322	0.923658	-5.52453
ENSG00000120162	greenyellow	0.418082	2.86249	1.34958	0.189272	0.418039	-4.82467
ENSG00000120253	blue	-0.207647	4.14747	-0.741265	0.465454	0.676275	-5.56377
ENSG00000120254	blue	-0.00701159	2.4412	-0.0224873	0.982238	0.992985	-5.52863
ENSG00000120262	greenyellow	0.189158	1.27347	0.296743	0.76912	0.875292	-5.24689
ENSG00000120265	greenyellow	0.090852	5.75748	0.528227	0.60201	0.770114	-5.93487
ENSG00000120280	greenyellow	0.219568	2.94346	0.564527	0.577437	0.753016	-5.43812
ENSG00000120306	magenta	0.209608	3.63477	0.67074	0.508549	0.706673	-5.45674
ENSG00000120318	magenta	0.840661	4.48938	3.03009	0.00562487	0.0786062	-2.16197
ENSG00000120341	magenta	0.277996	0.148477	0.615318	0.543918	0.728624	-5.00968
ENSG00000120437	greenyellow	0.0372952	4.35937	0.197179	0.845285	0.923658	-5.77614
ENSG00000120451	blue	0.0327681	5.61156	0.186963	0.853202	0.928055	-6.02964
ENSG00000120594	greenyellow	0.416478	6.0343	1.68362	0.10473	0.30624	-4.77584
ENSG00000120645	greenyellow	-0.177355	0.110689	-0.283531	0.779109	0.880249	-5.21456
ENSG00000120656	cyan	0.0639831	4.81273	0.330417	0.743844	0.858518	-5.85931
ENSG00000120675	greenyellow	0.147792	4.84723	0.621319	0.540027	0.725604	-5.79522
ENSG00000120708	magenta	0.591768	8.67878	2.69868	0.0123089	0.108691	-3.05473
ENSG00000120733	blue	-0.0455181	6.46925	-0.356329	0.72459	0.849093	-6.09322
ENSG00000120738	magenta	0.291851	7.39067	0.429577	0.671191	0.818887	-6.03645
ENSG00000120742	magenta	0.0833098	7.87159	0.570504	0.573439	0.750684	-6.06535
ENSG00000120798	blue	-0.178392	4.05223	-0.465278	0.645769	0.801744	-5.68614
ENSG00000120885	magenta	0.767271	6.3224	1.9166	0.0668136	0.248946	-4.49812
ENSG00000120889	magenta	0.351338	6.29009	2.98462	0.00627426	0.0804363	-2.36641
ENSG00000120910	blue	-0.211948	5.70695	-1.00409	0.324976	0.557037	-5.51495
ENSG00000120915	brown	-0.502982	4.57533	-1.35416	0.187826	0.417916	-4.88139
ENSG00000120949	magenta	0.653472	4.11532	1.72107	0.097621	0.297838	-4.45765
ENSG00000121060	magenta	0.371032	6.57662	2.87321	0.00818128	0.0893642	-2.62919
ENSG00000121064	magenta	0.71668	7.35667	4.42774	0.000164947	0.0173979	0.918416
ENSG00000121152	blue	-0.0469585	1.16073	-0.145916	0.88516	0.94511	-5.40955
ENSG00000121281	greenyellow	0.135451	7.99006	0.918738	0.367031	0.597429	-5.81714
ENSG00000121297	magenta	0.527557	3.51856	2.10671	0.0453698	0.207204	-3.85571
ENSG00000121310	blue	-0.338998	5.01941	-1.12282	0.272207	0.503918	-5.34837
ENSG00000121316	magenta	0.583443	8.13134	2.87133	0.00821786	0.0893642	-2.69159
ENSG00000121390	blue	-0.0637128	5.62705	-0.395018	0.696187	0.832117	-5.99315
ENSG00000121413	brown	-0.233207	4.60769	-0.756656	0.456344	0.670292	-5.6051
ENSG00000121552	cyan	0.711625	6.68551	3.73419	0.00097995	0.0401961	-0.720628
ENSG00000121570	brown	-0.586072	0.816648	-1.36059	0.18581	0.415965	-4.59515
ENSG00000121691	cyan	0.494264	7.30823	4.05296	0.000433875	0.0290112	0.0163347
ENSG00000121766	magenta	0.0036673	4.93473	0.018471	0.98541	0.99409	-5.89022
ENSG00000121797	magenta	1.0447	2.20955	2.98301	0.00629854	0.0804363	-2.33258
ENSG00000121807	magenta	0.00684655	6.18037	0.0141222	0.988845	0.995198	-6.08986
ENSG00000121851	brown	-0.181592	5.58264	-1.34238	0.191562	0.420943	-5.17173
ENSG00000121858	greenyellow	0.309646	5.93055	0.770536	0.448219	0.663639	-5.80494
ENSG00000121895	blue	-0.488245	3.56777	-1.35291	0.18822	0.418039	-4.77578
ENSG00000121957	greenyellow	0.736362	1.15189	1.69105	0.103285	0.304364	-4.25386
ENSG00000121989	blue	-0.425638	3.0379	-1.26867	0.216269	0.445943	-4.88588
ENSG00000122034	blue	-0.181962	7.37184	-1.35143	0.188687	0.418039	-5.33062
ENSG00000122035	magenta	0.283045	1.66049	0.387509	0.701666	0.834913	-5.12688
ENSG00000122085	blue	-0.36352	5.70354	-2.07299	0.0486551	0.214897	-4.10508
ENSG00000122121	magenta	1.00697	0.773101	2.30231	0.029943	0.166225	-3.45312
ENSG00000122188	blue	-0.701128	3.30474	-2.3739	0.0256141	0.151794	-3.42106
ENSG00000122218	cyan	0.138745	7.25439	1.02424	0.315553	0.546909	-5.69305
ENSG00000122224	brown	-0.501081	6.36791	-2.66003	0.0134567	0.111465	-3.0466
ENSG00000122378	blue	-0.754315	2.49808	-1.82255	0.0803811	0.27079	-4.13837
ENSG00000122386	magenta	0.260571	0.583063	0.43846	0.664827	0.815568	-5.08974
ENSG00000122547	magenta	0.301726	4.1924	1.09166	0.285416	0.518618	-5.11523
ENSG00000122642	magenta	0.45142	1.80675	1.53719	0.136837	0.352066	-4.49432
ENSG00000122678	brown	-0.096766	5.20118	-0.510315	0.614317	0.779331	-5.82373
ENSG00000122692	greenyellow	-0.0792424	5.65305	-0.51392	0.611831	0.777736	-5.93533
ENSG00000122694	magenta	0.490976	7.86405	2.6599	0.0134608	0.111465	-3.12606
ENSG00000122729	magenta	0.234298	3.64868	0.838627	0.409643	0.632527	-5.35168
ENSG00000122783	magenta	-0.104623	4.94865	-0.467824	0.643972	0.800241	-5.73802
ENSG00000122862	greenyellow	0.737589	9.20921	2.86322	0.00837682	0.0905105	-2.70324
ENSG00000122877	magenta	0.955248	4.61753	1.19321	0.244015	0.474949	-5.05224
ENSG00000122952	blue	-0.349603	2.13223	-0.685865	0.499124	0.697734	-5.14975
ENSG00000122986	magenta	0.28991	6.88118	1.56256	0.130755	0.344173	-4.99741
ENSG00000123091	greenyellow	0.305831	6.15682	1.57306	0.128304	0.341201	-5.02189
ENSG00000123095	blue	-1.29909	1.02926	-2.74113	0.0111545	0.105438	-2.74296
ENSG00000123130	magenta	0.36688	5.30276	1.9165	0.0668266	0.248946	-4.26763
ENSG00000123131	cyan	0.084656	4.274	0.379055	0.707855	0.838911	-5.67684
ENSG00000123146	magenta	0.49323	8.99916	2.68788	0.01262	0.109407	-3.07462
ENSG00000123178	blue	-0.195561	1.98618	-0.364718	0.718396	0.845059	-5.16183
ENSG00000123213	greenyellow	0.29207	3.41775	0.882924	0.385708	0.613752	-5.37098
ENSG00000123240	blue	-0.225279	5.89629	-1.18597	0.24681	0.477245	-5.43461
ENSG00000123297	magenta	0.244408	4.11623	1.03602	0.310133	0.541901	-5.2442
ENSG00000123338	magenta	0.207975	8.29075	1.5194	0.141236	0.358347	-5.13257
ENSG00000123352	blue	-0.386441	2.67747	-1.29212	0.208157	0.439741	-4.90558
ENSG00000123353	magenta	0.132227	4.54131	0.519706	0.60785	0.775346	-5.66344
ENSG00000123358	magenta	1.05366	5.30283	1.85565	0.0753561	0.263271	-4.43713
ENSG00000123374	blue	-0.103778	4.10293	-0.431963	0.669479	0.81815	-5.67444
ENSG00000123384	magenta	0.678239	8.66134	3.09032	0.00486294	0.0732749	-2.21602
ENSG00000123416	magenta	0.316173	8.679	1.75237	0.0919947	0.288012	-4.78967
ENSG00000123453	blue	-0.501417	2.19114	-0.996718	0.328473	0.5598	-5.00217
ENSG00000123485	brown	-0.176667	0.353734	-0.246397	0.807391	0.899043	-5.13392
ENSG00000123552	blue	-0.163247	2.20919	-0.388414	0.701005	0.834799	-5.40609
ENSG00000123610	cyan	0.758492	0.154429	1.28648	0.210087	0.441355	-4.65676
ENSG00000123612	blue	-1.48943	0.419507	-2.90353	0.00761379	0.0876015	-2.63118
ENSG00000123643	magenta	0.205694	3.81242	0.85725	0.399468	0.625719	-5.40939
ENSG00000123685	magenta	1.34349	2.79608	3.21714	0.0035694	0.0653957	-1.90809
ENSG00000123689	magenta	2.59829	4.99694	1.83671	0.0781981	0.268541	-4.28731
ENSG00000123700	cyan	0.482662	1.11169	0.564037	0.577766	0.753016	-5.03677
ENSG00000123810	magenta	0.627517	2.66087	1.31808	0.199454	0.431015	-4.69733
ENSG00000123836	greenyellow	0.401323	3.3882	1.56013	0.131328	0.344864	-4.65599
ENSG00000123892	greenyellow	0.233704	-0.129775	0.360586	0.721444	0.84752	-5.10771
ENSG00000123975	magenta	0.528788	1.70306	1.29742	0.206357	0.437223	-4.7024
ENSG00000124019	magenta	0.030751	0.564909	0.0541258	0.957266	0.981131	-5.15973
ENSG00000124067	magenta	0.537551	4.74574	2.49984	0.0193666	0.131767	-3.23482
ENSG00000124102	cyan	1.54979	0.349819	1.4739	0.153017	0.37348	-4.45892
ENSG00000124104	magenta	0.710842	3.07387	2.51472	0.0187299	0.129361	-3.10441
ENSG00000124107	cyan	1.20928	0.674111	1.73988	0.0942058	0.292587	-4.18672
ENSG00000124145	magenta	1.60826	1.98422	3.51413	0.00170791	0.0477962	-1.37844
ENSG00000124172	magenta	0.192346	8.25813	1.36738	0.183702	0.41372	-5.32794
ENSG00000124177	blue	-0.617768	5.01783	-2.59974	0.0154491	0.117517	-3.09539
ENSG00000124181	blue	-0.52198	7.11127	-2.43974	0.0221478	0.140394	-3.52688
ENSG00000124198	blue	-0.432203	4.96247	-1.52093	0.140852	0.357784	-4.91646
ENSG00000124201	magenta	0.304817	6.5731	2.69421	0.0124367	0.108691	-3.02146
ENSG00000124203	blue	-0.277628	5.40151	-1.50662	0.144467	0.361632	-4.97157
ENSG00000124214	magenta	0.202329	6.26547	1.63179	0.115286	0.321199	-4.88427
ENSG00000124216	brown	0.0193688	0.323055	0.0257394	0.97967	0.991986	-5.19272
ENSG00000124222	blue	-0.098705	6.89935	-0.441437	0.6627	0.813681	-6.07522
ENSG00000124228	blue	-0.00811662	6.1128	-0.068234	0.946143	0.974521	-6.10032
ENSG00000124243	brown	-0.375759	4.5569	-1.31202	0.201458	0.432184	-5.05376
ENSG00000124257	blue	-0.830946	0.0669692	-1.70167	0.101251	0.302158	-4.21585
ENSG00000124313	magenta	0.757549	4.28501	2.27644	0.0316649	0.171049	-3.51179
ENSG00000124334	magenta	0.91277	0.905639	1.57468	0.12793	0.340788	-4.36385
ENSG00000124357	magenta	0.264057	7.45412	0.974521	0.339154	0.571539	-5.72543
ENSG00000124374	blue	-0.855008	2.70066	-2.77785	0.0102388	0.102158	-2.63467
ENSG00000124422	magenta	0.0862503	6.91976	0.683461	0.500615	0.699157	-5.96689
ENSG00000124491	magenta	0.262992	7.47999	0.752226	0.458955	0.671235	-5.95338
ENSG00000124496	blue	-0.186254	5.50201	-1.07297	0.293554	0.524584	-5.53005
ENSG00000124508	cyan	0.138155	4.52364	0.631935	0.533179	0.721216	-5.66758
ENSG00000124549	blue	-0.107782	1.3338	-0.239799	0.812445	0.902264	-5.28459
ENSG00000124570	magenta	0.160355	6.66993	0.998249	0.327744	0.559774	-5.66971
ENSG00000124587	brown	-0.197259	5.1397	-0.6061	0.549924	0.734227	-5.62165
ENSG00000124588	magenta	0.498322	4.86261	1.55928	0.131529	0.345186	-4.71392
ENSG00000124602	blue	-0.312123	2.21361	-0.633833	0.531959	0.721108	-5.0837
ENSG00000124608	brown	-0.403126	3.5993	-1.44613	0.16059	0.385708	-4.69216
ENSG00000124641	cyan	0.201998	3.13432	0.757635	0.455767	0.669668	-5.33114
ENSG00000124731	magenta	0.824005	5.68125	2.52233	0.0184118	0.128246	-3.26513
ENSG00000124766	magenta	0.560149	4.0054	2.20888	0.0365941	0.184622	-3.73665
ENSG00000124787	greenyellow	-0.313051	1.19728	-0.667318	0.510696	0.708323	-5.08279
ENSG00000124813	blue	-0.386044	4.47366	-1.69098	0.103299	0.304364	-4.55196
ENSG00000124882	blue	0.680269	1.74228	0.816427	0.421985	0.641509	-5.16292
ENSG00000124920	magenta	1.00752	0.519923	2.0891	0.0470603	0.212013	-3.77034
ENSG00000124942	blue	-0.0208516	10.3943	-0.143313	0.887195	0.946104	-6.19736
ENSG00000125037	magenta	0.391791	5.83877	2.08067	0.0478893	0.213211	-4.09898
ENSG00000125148	magenta	0.815881	4.8016	3.03852	0.00551167	0.0786062	-2.18917
ENSG00000125170	brown	-0.439015	1.20835	-1.03306	0.311487	0.542195	-4.8613
ENSG00000125304	greenyellow	0.224591	7.26714	1.22712	0.231232	0.460799	-5.48905
ENSG00000125347	magenta	1.13856	8.39197	4.65547	9.15e-05	0.0169781	1.45962
ENSG00000125351	blue	-0.710747	2.76402	-1.37162	0.182393	0.412666	-4.59495
ENSG00000125354	blue	-0.326241	8.1425	-2.45714	0.0213069	0.138507	-3.53599
ENSG00000125375	blue	-0.211746	4.41297	-0.992746	0.330367	0.561383	-5.37855
ENSG00000125386	brown	-0.0930228	5.66048	-0.521576	0.606566	0.774184	-5.92487
ENSG00000125430	blue	-0.490612	3.90844	-1.88137	0.0716428	0.257612	-4.24584
ENSG00000125459	blue	-0.246721	4.81879	-1.28026	0.212232	0.442859	-5.15638
ENSG00000125531	brown	-0.491809	0.516976	-0.813087	0.423861	0.641731	-4.91529
ENSG00000125538	magenta	2.58118	4.97901	2.03638	0.0524598	0.22112	-3.97752
ENSG00000125637	brown	-0.311862	7.79318	-1.83203	0.0789137	0.269594	-4.65173
ENSG00000125648	brown	-0.379284	4.35678	-1.25849	0.219868	0.450099	-5.11256
ENSG00000125726	magenta	0.836298	0.479693	1.56644	0.129845	0.342406	-4.34473
ENSG00000125731	brown	-0.408917	4.7244	-1.71471	0.0987984	0.300396	-4.48722
ENSG00000125740	magenta	0.718387	5.48348	0.888573	0.382721	0.611446	-5.4369
ENSG00000125743	brown	-0.244896	7.42896	-1.07242	0.293798	0.524598	-5.63123
ENSG00000125744	magenta	0.596517	2.18753	1.34927	0.189372	0.418039	-4.70888
ENSG00000125753	magenta	0.665089	8.56856	3.28695	0.0030061	0.0605426	-1.77722
ENSG00000125810	magenta	0.524809	7.57189	2.7154	0.0118415	0.108074	-3.00998
ENSG00000125814	blue	-0.433771	3.63299	-1.38022	0.179764	0.409309	-4.80757
ENSG00000125834	blue	-0.0179421	4.64139	-0.0767865	0.939406	0.971821	-5.81199
ENSG00000125844	magenta	0.0908772	6.08779	0.550847	0.586639	0.758334	-5.99385
ENSG00000125846	greenyellow	-0.125355	3.38889	-0.503541	0.619002	0.781916	-5.58514
ENSG00000125869	magenta	0.661454	1.85052	1.14639	0.262511	0.494682	-4.7203
ENSG00000125871	greenyellow	-0.329941	4.04038	-1.28857	0.20937	0.440683	-5.07289
ENSG00000125900	magenta	0.369201	1.41845	0.885547	0.384319	0.612642	-5.13065
ENSG00000126001	brown	-0.221359	5.45122	-1.48976	0.148825	0.36846	-4.98843
ENSG00000126003	magenta	0.934134	5.57497	5.09013	2.97e-05	0.0123595	2.46913
ENSG00000126012	brown	-0.124911	6.72594	-0.794857	0.434195	0.651217	-5.85025
ENSG00000126215	magenta	0.501628	3.11116	1.67106	0.10721	0.309675	-4.47983
ENSG00000126216	blue	-0.135981	4.92586	-0.747532	0.461732	0.673518	-5.64488
ENSG00000126217	brown	-0.119299	2.97625	-0.312864	0.756985	0.867812	-5.52791
ENSG00000126226	blue	-0.346885	5.2437	-2.38574	0.0249561	0.150008	-3.48961
ENSG00000126243	brown	-0.279459	3.21734	-0.977872	0.337526	0.570505	-5.21284
ENSG00000126246	magenta	0.441607	5.87044	1.65702	0.110041	0.313493	-4.76096
ENSG00000126262	cyan	1.59264	3.51641	2.47939	0.0202745	0.135111	-3.15558
ENSG00000126351	brown	-0.361801	5.47509	-1.68608	0.104251	0.305708	-4.71904
ENSG00000126353	brown	-0.562269	7.2339	-2.02506	0.0536886	0.223618	-4.31245
ENSG00000126458	magenta	0.531693	5.1832	1.68773	0.103928	0.305509	-4.61704
ENSG00000126653	blue	-0.265307	3.77489	-0.637206	0.529796	0.719717	-5.53189
ENSG00000126698	magenta	0.0141744	7.0088	0.122272	0.903663	0.952696	-6.17913
ENSG00000126705	brown	-0.0535872	3.96674	-0.21116	0.834478	0.91618	-5.80271
ENSG00000126709	magenta	0.669504	5.87391	1.86163	0.0744786	0.261235	-4.44201
ENSG00000126759	magenta	0.852863	8.37848	3.49758	0.00178027	0.0480911	-1.29558
ENSG00000126870	blue	-0.657987	2.72302	-1.91898	0.0664983	0.248718	-3.99331
ENSG00000126953	blue	-0.211367	1.814	-0.425959	0.67379	0.820845	-5.13363
ENSG00000127022	blue	1.38635	4.10168	0.49493	0.624981	0.785669	-5.23218
ENSG00000127080	magenta	0.264621	3.53782	1.25425	0.221377	0.451052	-4.96886
ENSG00000127152	blue	-0.639777	7.03017	-2.49922	0.0193933	0.131767	-3.41997
ENSG00000127334	blue	-0.513233	6.59632	-2.63252	0.0143341	0.114869	-3.14272
ENSG00000127337	blue	-0.653362	3.54692	-1.7971	0.0844387	0.27647	-4.2345
ENSG00000127419	magenta	0.335558	5.31365	1.92719	0.0654182	0.24604	-4.28154
ENSG00000127463	magenta	0.0623907	5.53063	0.397992	0.694021	0.832074	-5.96863
ENSG00000127507	magenta	0.753536	6.49746	2.37179	0.0257331	0.151794	-3.60832
ENSG00000127526	magenta	0.222381	5.91453	1.44359	0.161296	0.386658	-5.12193
ENSG00000127561	brown	-0.155067	0.489915	-0.252618	0.802634	0.897669	-5.2125
ENSG00000127564	brown	-0.687635	0.502295	-1.66478	0.108469	0.311216	-4.252
ENSG00000127585	brown	-0.145924	4.60653	-0.399552	0.692887	0.831734	-5.66603
ENSG00000127831	magenta	0.646449	1.10957	0.957395	0.347556	0.579952	-4.92803
ENSG00000127838	magenta	0.339319	6.13622	1.40889	0.171212	0.396417	-5.14573
ENSG00000127884	magenta	0.126929	5.72451	0.532844	0.598857	0.768522	-5.84112
ENSG00000127920	magenta	0.383725	4.9344	0.772346	0.447166	0.662523	-5.75332
ENSG00000127948	magenta	0.274545	6.06472	1.43638	0.16332	0.388189	-5.11221
ENSG00000127951	greenyellow	0.278444	8.16656	0.762577	0.452867	0.666955	-5.94849
ENSG00000127952	magenta	0.166345	4.68854	0.627537	0.53601	0.723059	-5.67017
ENSG00000127954	cyan	0.738592	4.23548	1.75609	0.0913452	0.286181	-4.47129
ENSG00000127957	brown	-0.469055	2.10247	-1.23157	0.229595	0.460584	-4.8417
ENSG00000127990	brown	0.042246	0.0680348	0.0812786	0.935869	0.971392	-5.23931
ENSG00000128159	brown	-0.183905	6.66582	-0.728778	0.472925	0.679111	-5.8638
ENSG00000128165	brown	-1.36929	0.425697	-2.34413	0.0273394	0.156883	-3.48522
ENSG00000128284	magenta	0.487099	6.91294	3.62699	0.00128558	0.0451148	-0.973343
ENSG00000128298	brown	-0.69478	0.123345	-1.77044	0.0888753	0.282437	-4.16095
ENSG00000128335	magenta	0.346662	5.5099	1.5631	0.130627	0.344041	-4.87262
ENSG00000128340	magenta	0.150491	9.55836	0.822906	0.418359	0.639742	-5.89135
ENSG00000128394	magenta	0.108453	3.72874	0.43736	0.665614	0.816127	-5.68851
ENSG00000128487	greenyellow	0.526282	4.82088	2.35158	0.0268984	0.155958	-3.49783
ENSG00000128512	cyan	0.520019	0.729917	1.06862	0.295471	0.526333	-4.91044
ENSG00000128536	blue	-0.254888	1.26372	-0.546883	0.589318	0.760688	-5.33786
ENSG00000128563	brown	-0.00806907	5.30266	-0.0387166	0.969425	0.986799	-5.93858
ENSG00000128590	blue	-0.608177	3.76385	-1.87305	0.0728262	0.259133	-4.31957
ENSG00000128594	magenta	0.934728	2.85934	2.39008	0.0247191	0.148987	-3.30394
ENSG00000128596	blue	-0.0481139	1.49357	-0.0842209	0.933553	0.969897	-5.20386
ENSG00000128604	magenta	0.459888	6.61353	1.81621	0.0813754	0.272886	-4.60877
ENSG00000128731	brown	-0.491544	3.6826	-0.607825	0.548798	0.733609	-5.34932
ENSG00000128789	greenyellow	0.139224	5.44704	1.08809	0.286957	0.519714	-5.44255
ENSG00000128805	cyan	0.464806	2.00839	1.242	0.225789	0.456073	-4.79927
ENSG00000128908	blue	-0.061525	5.53415	-0.295581	0.769997	0.875614	-6.02876
ENSG00000128944	cyan	0.545138	2.29395	1.63146	0.115356	0.321199	-4.41487
ENSG00000128951	blue	-0.0107301	5.64639	-0.0629229	0.950329	0.977111	-6.01541
ENSG00000129007	cyan	1.11347	3.99551	3.39755	0.00228546	0.0544332	-1.44724
ENSG00000129116	cyan	0.521667	3.34845	1.31282	0.201195	0.431828	-5.0116
ENSG00000129235	cyan	0.0873499	4.29061	0.313102	0.756806	0.867812	-5.77244
ENSG00000129351	brown	-0.141017	8.1406	-1.15124	0.26055	0.492632	-5.58599
ENSG00000129450	magenta	0.506273	5.17636	1.50783	0.144159	0.361623	-4.87211
ENSG00000129465	magenta	0.386447	5.09044	2.32187	0.0286984	0.161748	-3.55985
ENSG00000129472	blue	-0.193831	4.38397	-0.745968	0.462659	0.674426	-5.57261
ENSG00000129473	magenta	0.402339	3.50826	1.29914	0.205775	0.436591	-4.92714
ENSG00000129566	cyan	0.245701	6.54149	1.69518	0.10249	0.303741	-4.807
ENSG00000129595	blue	-0.851146	1.06143	-1.79293	0.08512	0.277207	-4.12014
ENSG00000129625	cyan	-0.0422538	6.76685	-0.274026	0.786321	0.884019	-6.12953
ENSG00000129636	greenyellow	0.124681	4.74506	0.624657	0.537868	0.724577	-5.75542
ENSG00000129646	blue	-0.878104	1.58703	-2.29794	0.0302278	0.166969	-3.48901
ENSG00000129657	magenta	0.556907	6.61513	3.12223	0.00450049	0.0713481	-2.10698
ENSG00000129667	magenta	0.516621	6.4056	3.44142	0.00204873	0.0518353	-1.38567
ENSG00000129691	cyan	0.139797	5.53569	0.929458	0.36156	0.59226	-5.61578
ENSG00000129757	magenta	1.61399	4.78277	3.54279	0.00158934	0.0469384	-1.08469
ENSG00000130021	cyan	-0.0671802	4.31972	-0.248882	0.80549	0.898368	-5.73565
ENSG00000130038	blue	-0.23131	4.26394	-1.08657	0.287613	0.520264	-5.30387
ENSG00000130052	magenta	0.292719	3.0065	0.76319	0.452508	0.666828	-5.29162
ENSG00000130066	greenyellow	0.869103	8.56106	3.11022	0.00463376	0.0716906	-2.17168
ENSG00000130202	magenta	1.33674	3.00626	2.59793	0.0155131	0.117517	-2.95408
ENSG00000130227	greenyellow	0.0710588	5.9377	0.612238	0.545921	0.730644	-5.91175
ENSG00000130244	brown	-0.0103722	4.68741	-0.0471621	0.96276	0.983404	-5.87805
ENSG00000130254	brown	-0.158158	6.16876	-1.09543	0.283791	0.516727	-5.52758
ENSG00000130303	magenta	0.453399	6.98248	1.99352	0.057248	0.230988	-4.33694
ENSG00000130347	magenta	-0.0202119	1.95753	-0.0394724	0.968828	0.986424	-5.16803
ENSG00000130349	blue	-0.419112	2.73632	-1.30081	0.205212	0.436224	-4.81111
ENSG00000130363	magenta	0.105253	2.85279	0.3235	0.749013	0.861852	-5.45578
ENSG00000130449	greenyellow	0.236876	5.03999	1.0358	0.310233	0.541901	-5.45095
ENSG00000130489	magenta	0.998887	5.07083	2.31777	0.0289554	0.162576	-3.57044
ENSG00000130518	brown	-0.109602	3.52449	-0.274887	0.785667	0.884019	-5.54952
ENSG00000130529	magenta	0.233374	1.87885	0.589889	0.560571	0.742193	-5.30664
ENSG00000130584	magenta	0.183835	1.17037	0.425297	0.674267	0.820845	-5.3275
ENSG00000130590	brown	0.0418029	3.50601	0.119618	0.905744	0.954663	-5.56132
ENSG00000130598	cyan	0.199895	2.38642	0.525999	0.603535	0.771579	-5.29226
ENSG00000130649	brown	-0.394535	0.242366	-0.905534	0.373847	0.60421	-4.9271
ENSG00000130684	blue	-0.318395	4.75811	-1.33475	0.194012	0.424223	-5.05649
ENSG00000130695	brown	-0.0332789	4.44251	-0.163057	0.871787	0.937625	-5.76823
ENSG00000130713	brown	-0.162663	4.61409	-0.910645	0.371199	0.601027	-5.50962
ENSG00000130714	brown	-0.2624	4.52466	-1.09876	0.282364	0.515596	-5.24228
ENSG00000130723	brown	-0.0793476	7.70365	-0.52579	0.603678	0.771579	-6.09147
ENSG00000130724	magenta	0.429525	6.60368	2.45344	0.0214832	0.138507	-3.48759
ENSG00000130733	magenta	0.322994	4.33388	1.36101	0.185681	0.415965	-4.91478
ENSG00000130755	magenta	0.318159	7.91109	2.17413	0.0393905	0.19071	-4.06495
ENSG00000130775	magenta	0.715415	8.21189	3.65144	0.00120855	0.0435275	-0.9387
ENSG00000130803	blue	0.0752009	5.59931	0.559287	0.580953	0.754728	-5.93235
ENSG00000130812	brown	-0.208169	0.706274	-0.35618	0.7247	0.849093	-5.14179
ENSG00000130818	blue	-0.120949	3.22121	-0.468377	0.643582	0.800188	-5.67328
ENSG00000130821	magenta	0.25815	1.00415	0.325216	0.74773	0.861046	-5.23609
ENSG00000130827	blue	0.130761	4.90548	0.403315	0.690153	0.830583	-5.80772
ENSG00000130830	magenta	0.530614	6.31606	2.64409	0.0139586	0.11388	-3.0904
ENSG00000130856	blue	-0.641311	3.59634	-2.37214	0.0257134	0.151794	-3.40851
ENSG00000130921	blue	-0.273117	4.11167	-1.17032	0.252932	0.482969	-5.17107
ENSG00000130939	magenta	0.0327023	5.6038	0.250154	0.804517	0.897757	-6.01848
ENSG00000130956	blue	-0.354573	4.34097	-1.51416	0.142555	0.359838	-4.77622
ENSG00000131018	blue	-0.402593	6.75464	-2.06694	0.0492666	0.215663	-4.24695
ENSG00000131042	brown	-3.43106	1.83242	-2.61963	0.0147632	0.116067	-2.91538
ENSG00000131067	blue	-0.552642	4.2399	-1.91873	0.0665307	0.248718	-4.14047
ENSG00000131100	cyan	0.124407	6.33825	0.692875	0.494788	0.695378	-5.88382
ENSG00000131127	blue	-0.627295	2.29821	-1.44372	0.161259	0.386658	-4.62389
ENSG00000131153	magenta	0.613073	1.08011	1.04914	0.304175	0.535511	-4.80683
ENSG00000131174	cyan	0.219339	6.22824	0.95805	0.347232	0.57994	-5.63376
ENSG00000131203	cyan	0.712754	0.509512	1.18689	0.246453	0.476762	-4.6721
ENSG00000131236	cyan	0.2456	9.46058	2.13967	0.0423517	0.198959	-4.13157
ENSG00000131238	magenta	0.162916	8.42915	0.798447	0.432148	0.650396	-5.92078
ENSG00000131323	brown	0.0397161	5.701	0.242395	0.810456	0.900945	-5.98728
ENSG00000131351	magenta	0.298679	2.79899	1.0756	0.292401	0.523738	-5.01572
ENSG00000131355	magenta	1.37077	4.17177	4.53749	0.000124146	0.0169781	1.05284
ENSG00000131368	blue	-0.302821	5.1762	-1.55482	0.132587	0.346525	-4.78227
ENSG00000131370	blue	0.0277598	6.79482	0.186866	0.853277	0.928055	-6.18368
ENSG00000131373	greenyellow	-0.280898	4.04967	-1.35029	0.189047	0.418039	-4.94838
ENSG00000131381	blue	0.0645595	4.86196	0.286117	0.777151	0.879831	-5.85336
ENSG00000131389	magenta	0.466644	6.97501	3.03034	0.00562152	0.0786062	-2.31941
ENSG00000131401	magenta	1.22773	7.15436	4.57947	0.000111355	0.0169781	1.28858
ENSG00000131437	blue	0.0123545	2.43331	0.0306577	0.975787	0.989864	-5.54038
ENSG00000131446	magenta	0.577404	8.40598	3.20998	0.00363262	0.0653964	-1.95038
ENSG00000131469	brown	-0.153033	10.4942	-0.748631	0.46108	0.673518	-5.93939
ENSG00000131470	blue	-0.194186	0.59393	-0.37878	0.708056	0.838911	-5.21399
ENSG00000131473	magenta	0.0881629	7.28339	0.695132	0.493398	0.693889	-5.96602
ENSG00000131480	magenta	0.336028	0.101835	0.536378	0.596449	0.766097	-5.03996
ENSG00000131504	magenta	0.0971564	8.68624	0.706402	0.486484	0.689434	-5.98709
ENSG00000131507	blue	-0.225488	7.19788	-1.7508	0.0922707	0.288672	-4.76194
ENSG00000131508	brown	-0.199562	7.08867	-1.40809	0.171447	0.396611	-5.23693
ENSG00000131724	cyan	0.225562	6.16219	0.925236	0.363708	0.593994	-5.68516
ENSG00000131797	blue	-0.215648	4.16608	-0.654834	0.518568	0.712548	-5.64607
ENSG00000131828	cyan	0.15599	5.53785	1.24523	0.224619	0.455406	-5.2496
ENSG00000131844	cyan	0.000191672	5.18111	0.00124155	0.999019	0.999245	-5.97721
ENSG00000131848	magenta	0.366737	2.2529	0.971053	0.340844	0.573685	-4.90614
ENSG00000131871	magenta	0.228747	5.02007	1.23081	0.229875	0.460584	-5.21003
ENSG00000131873	cyan	0.167364	5.44991	0.940824	0.355817	0.588161	-5.62008
ENSG00000131899	brown	0.019269	5.09902	0.078376	0.938154	0.971821	-5.97507
ENSG00000131944	greenyellow	0.0864987	1.12699	0.203717	0.840227	0.920427	-5.29656
ENSG00000131979	greenyellow	0.728275	5.70813	3.14432	0.00426494	0.0693158	-1.99278
ENSG00000131981	magenta	0.576301	7.03601	3.1214	0.00450958	0.0713481	-2.1079
ENSG00000132003	brown	-0.390642	2.67487	-1.31502	0.200464	0.431601	-4.7433
ENSG00000132005	magenta	0.163594	4.61098	0.815045	0.422761	0.641509	-5.58351
ENSG00000132122	greenyellow	0.499954	2.2545	1.35626	0.187168	0.417089	-4.7833
ENSG00000132155	magenta	0.130606	6.93783	1.28372	0.211035	0.442236	-5.39915
ENSG00000132182	brown	-0.00448789	8.30504	-0.0278205	0.978027	0.990548	-6.23462
ENSG00000132199	blue	-0.232813	4.17624	-0.658904	0.515994	0.711	-5.55552
ENSG00000132205	magenta	0.745512	7.40192	3.32965	0.00270506	0.0584113	-1.66087
ENSG00000132256	greenyellow	0.0543579	4.33262	0.228275	0.821293	0.908901	-5.79835
ENSG00000132286	brown	-0.165241	4.67933	-0.871671	0.3917	0.619726	-5.52525
ENSG00000132300	blue	-0.68949	5.27682	-2.52128	0.0184552	0.128346	-3.28241
ENSG00000132323	brown	-0.276924	5.21937	-1.86897	0.0734132	0.259557	-4.38184
ENSG00000132326	blue	-0.0136763	3.28649	-0.0527909	0.958319	0.981131	-5.59994
ENSG00000132334	greenyellow	0.488199	6.95957	3.28309	0.00303491	0.0605426	-1.75664
ENSG00000132341	cyan	-0.0211603	7.39193	-0.16304	0.871801	0.937625	-6.18881
ENSG00000132357	cyan	0.116964	3.61199	0.251652	0.803372	0.897757	-5.52607
ENSG00000132382	brown	-0.15216	5.42787	-0.823295	0.418142	0.639701	-5.67036
ENSG00000132383	blue	-0.150651	6.69354	-1.31446	0.200651	0.431601	-5.338
ENSG00000132388	blue	-0.261438	6.06849	-1.8969	0.0694781	0.253265	-4.47197
ENSG00000132405	magenta	0.138224	6.91175	1.17752	0.2501	0.480669	-5.52284
ENSG00000132432	blue	-0.0678783	4.47058	-0.321767	0.75031	0.862895	-5.77185
ENSG00000132434	cyan	0.238979	3.81495	1.44447	0.161051	0.386487	-4.84298
ENSG00000132465	blue	-1.6128	6.55296	-2.66041	0.0134449	0.111465	-3.1121
ENSG00000132514	magenta	0.445184	5.40326	1.10222	0.280888	0.513763	-5.32272
ENSG00000132581	magenta	0.281923	5.25955	1.27061	0.215589	0.445457	-5.21213
ENSG00000132591	magenta	0.15859	5.07329	0.705304	0.487156	0.689489	-5.63309
ENSG00000132640	greenyellow	0.329238	2.52777	0.94357	0.354439	0.586978	-5.07027
ENSG00000132669	greenyellow	0.367704	4.1888	1.38323	0.178852	0.408399	-4.8767
ENSG00000132676	brown	-0.141631	6.86113	-1.12731	0.270338	0.502348	-5.55605
ENSG00000132680	blue	-0.421838	5.14554	-1.53384	0.137655	0.353093	-4.85867
ENSG00000132694	magenta	0.384199	6.03275	2.33216	0.0280629	0.159179	-3.65093
ENSG00000132744	magenta	-0.0664709	0.24423	-0.101359	0.920076	0.962018	-5.13347
ENSG00000132749	blue	-0.479764	2.0469	-1.06978	0.29496	0.526036	-4.86424
ENSG00000132781	brown	-0.145967	4.57728	-0.739607	0.466442	0.676466	-5.51004
ENSG00000132824	greenyellow	-0.0489813	6.74266	-0.357761	0.723532	0.848351	-6.13122
ENSG00000132825	magenta	0.183731	3.59637	0.748416	0.461208	0.673518	-5.44336
ENSG00000132932	blue	-0.599513	0.555035	-1.47256	0.153376	0.37415	-4.49901
ENSG00000132953	blue	-0.769318	4.54102	-2.64054	0.0140727	0.114423	-2.98785
ENSG00000133030	brown	-0.074457	7.47929	-0.408421	0.68645	0.828603	-6.12979
ENSG00000133048	cyan	1.21151	2.34257	1.60359	0.121393	0.330943	-4.43641
ENSG00000133059	blue	-0.0234046	4.33063	-0.0919903	0.927441	0.965976	-5.81357
ENSG00000133065	brown	-0.176095	4.65786	-0.723606	0.476039	0.682477	-5.63623
ENSG00000133106	greenyellow	0.676224	5.52446	2.75807	0.0107228	0.104861	-2.79134
ENSG00000133111	blue	-0.728477	2.31793	-1.81767	0.0811465	0.272735	-4.11869
ENSG00000133112	brown	-0.22506	12.7938	-1.22515	0.231963	0.461232	-5.45119
ENSG00000133134	blue	-0.613806	3.70656	-2.38502	0.0249959	0.150043	-3.34527
ENSG00000133142	blue	-0.595266	3.30023	-1.55629	0.132237	0.346429	-4.40119
ENSG00000133195	magenta	0.39914	4.40221	1.91753	0.0666902	0.248894	-4.20618
ENSG00000133216	magenta	0.414171	2.52698	0.87313	0.39092	0.619155	-5.06981
ENSG00000133226	brown	-0.190582	6.65858	-1.35068	0.188923	0.418039	-5.28708
ENSG00000133246	magenta	0.719825	6.88875	3.04385	0.00544139	0.0780937	-2.28955
ENSG00000133256	brown	-0.180622	3.30549	-0.754997	0.45732	0.670334	-5.35462
ENSG00000133313	magenta	0.318116	7.28276	2.11834	0.0442839	0.203927	-4.14675
ENSG00000133317	magenta	0.586615	3.32606	1.58129	0.12641	0.338572	-4.60738
ENSG00000133318	magenta	0.320438	7.76267	1.70661	0.100315	0.301708	-4.85035
ENSG00000133398	brown	-0.123232	5.31354	-0.665981	0.511536	0.708363	-5.76877
ENSG00000133422	blue	-0.230868	5.26473	-1.22808	0.230879	0.460799	-5.26107
ENSG00000133466	blue	-0.614839	3.25403	-1.11345	0.276129	0.507785	-4.88182
ENSG00000133606	magenta	0.269518	7.70434	1.95153	0.0623095	0.241664	-4.45915
ENSG00000133619	brown	-0.134769	3.44392	-0.579794	0.567254	0.746786	-5.50066
ENSG00000133624	blue	-0.305586	3.98693	-0.846578	0.405279	0.629112	-5.39345
ENSG00000133627	magenta	0.0405569	2.77165	0.144863	0.885984	0.945761	-5.56882
ENSG00000133661	magenta	1.57327	0.0192815	3.58596	0.00142575	0.0451148	-1.55783
ENSG00000133687	cyan	0.613086	2.27509	1.34672	0.190181	0.41885	-4.83946
ENSG00000133805	magenta	0.0407714	5.05238	0.221192	0.826744	0.912633	-5.89298
ENSG00000133812	greenyellow	-0.0992234	4.16199	-0.355804	0.724979	0.849195	-5.74846
ENSG00000133816	magenta	0.284272	6.03702	1.10313	0.280501	0.513479	-5.51343
ENSG00000133835	greenyellow	-0.0594392	5.86579	-0.293541	0.771537	0.876387	-6.07133
ENSG00000133872	blue	-0.269351	9.13289	-1.74977	0.0924519	0.289034	-4.78843
ENSG00000133874	magenta	0.226294	3.71127	0.902895	0.375218	0.605013	-5.36096
ENSG00000133943	magenta	0.526093	6.20191	3.20352	0.00369054	0.0653964	-1.88374
ENSG00000133961	cyan	0.36252	6.82177	2.53787	0.0177774	0.125784	-3.34597
ENSG00000133985	brown	-0.39143	5.38861	-1.34116	0.191954	0.421594	-5.07403
ENSG00000134013	blue	-0.37267	1.12143	-0.77208	0.447321	0.662531	-5.01456
ENSG00000134030	magenta	0.477788	3.95781	2.0688	0.0490774	0.21555	-3.94457
ENSG00000134046	cyan	0.399186	7.37798	2.94319	0.00692791	0.0828411	-2.52706
ENSG00000134056	cyan	0.312692	4.04677	1.4166	0.168969	0.39438	-4.89712
ENSG00000134070	brown	-0.0058291	3.23054	-0.0202709	0.983989	0.993633	-5.52207
ENSG00000134072	magenta	0.614251	5.56968	2.07891	0.0480631	0.213211	-3.99933
ENSG00000134086	brown	-0.0304335	6.23698	-0.157155	0.876388	0.940503	-6.13388
ENSG00000134146	blue	-0.74689	1.83586	-1.43602	0.16342	0.388189	-4.54578
ENSG00000134153	magenta	0.221112	5.3703	1.48578	0.149866	0.369658	-4.97318
ENSG00000134184	brown	-2.42596	1.74053	-2.20493	0.0369027	0.18536	-3.75075
ENSG00000134186	blue	-0.348072	5.96483	-1.33061	0.195355	0.425897	-5.26683
ENSG00000134193	blue	-1.8709	0.128921	-3.79511	0.000839326	0.0379636	-1.27425
ENSG00000134202	blue	-1.1458	2.09652	-1.86985	0.0732863	0.259557	-4.12818
ENSG00000134243	cyan	0.843106	6.06942	3.21344	0.00360193	0.0653957	-1.85906
ENSG00000134247	blue	-0.479387	1.61334	-0.941249	0.355604	0.588027	-4.93251
ENSG00000134248	cyan	0.229251	5.75903	1.37912	0.180098	0.409565	-5.12407
ENSG00000134250	magenta	0.368216	8.04995	2.38194	0.025166	0.150453	-3.68753
ENSG00000134256	magenta	0.609874	5.26589	2.16129	0.0404713	0.193615	-3.8936
ENSG00000134265	blue	-0.191013	4.03417	-0.740401	0.465969	0.676466	-5.60628
ENSG00000134278	blue	0.120557	1.53053	0.287381	0.776195	0.879422	-5.27608
ENSG00000134285	brown	-0.0778256	5.43237	-0.315012	0.755373	0.867487	-5.92939
ENSG00000134294	blue	-0.696211	5.89812	-2.24659	0.0337633	0.176046	-3.85503
ENSG00000134297	blue	-0.919432	1.74684	-2.9827	0.00630317	0.0804363	-2.34634
ENSG00000134321	greenyellow	0.843839	2.93618	1.77249	0.0885285	0.281756	-4.23358
ENSG00000134324	blue	-0.194939	5.27295	-0.783324	0.440811	0.656401	-5.73012
ENSG00000134326	cyan	0.492388	4.06131	1.27776	0.213099	0.443384	-4.92989
ENSG00000134333	magenta	0.198033	8.00183	1.54548	0.134823	0.349279	-5.09243
ENSG00000134352	blue	-0.958183	5.96398	-2.66456	0.0133173	0.111465	-3.05401
ENSG00000134419	brown	-0.231375	10.9663	-1.14432	0.263353	0.495674	-5.57238
ENSG00000134463	magenta	1.3717	1.94382	3.50987	0.00172627	0.0477962	-1.34342
ENSG00000134470	magenta	1.08158	3.33281	3.52122	0.00167782	0.0477962	-1.19912
ENSG00000134508	blue	-0.0203369	-0.022561	-0.0344303	0.972808	0.988329	-5.13625
ENSG00000134516	greenyellow	0.23518	8.27205	1.70366	0.100873	0.301938	-4.86408
ENSG00000134531	blue	-0.276624	2.17639	-0.495207	0.624788	0.785669	-5.26977
ENSG00000134539	blue	-0.208961	6.16194	-0.652262	0.520198	0.713019	-5.97205
ENSG00000134548	cyan	0.242986	0.800667	0.459966	0.649524	0.80419	-5.24813
ENSG00000134571	cyan	1.89247	1.38805	3.49842	0.00177652	0.0480911	-1.69399
ENSG00000134575	magenta	0.803771	4.686	3.00921	0.00591463	0.0796408	-2.19549
ENSG00000134594	brown	-0.167242	2.22059	-0.462249	0.64791	0.802864	-5.31523
ENSG00000134627	greenyellow	0.577015	2.04658	1.50842	0.144009	0.361623	-4.53818
ENSG00000134686	magenta	0.488901	6.87414	2.51431	0.0187471	0.129361	-3.38344
ENSG00000134690	magenta	0.502928	1.34924	1.40868	0.171274	0.396417	-4.65857
ENSG00000134698	greenyellow	0.211929	6.22156	1.03744	0.309484	0.541474	-5.62694
ENSG00000134755	greenyellow	0.617013	2.64103	1.34617	0.190355	0.41885	-4.86169
ENSG00000134779	magenta	0.240132	5.26368	1.33148	0.195072	0.42549	-5.1278
ENSG00000134780	magenta	0.227979	2.90128	0.746409	0.462397	0.674266	-5.3266
ENSG00000134802	magenta	0.466017	5.61809	1.79139	0.0853722	0.277475	-4.50507
ENSG00000134815	magenta	0.14775	4.89435	0.803758	0.42913	0.647837	-5.61281
ENSG00000134830	magenta	0.768823	4.41959	2.33287	0.0280197	0.159179	-3.47298
ENSG00000134851	cyan	0.148314	5.44906	0.768849	0.449202	0.663985	-5.72173
ENSG00000134882	magenta	-0.020598	6.53391	-0.139934	0.889836	0.946438	-6.13099
ENSG00000134884	blue	-0.309482	7.44716	-1.21267	0.236614	0.466498	-5.49984
ENSG00000134899	blue	-0.471015	5.93271	-1.35921	0.186244	0.416277	-5.23714
ENSG00000134905	magenta	0.339974	6.86183	2.46911	0.0207457	0.136153	-3.46964
ENSG00000134909	blue	-0.309456	3.08323	-0.796944	0.433004	0.650681	-5.24146
ENSG00000134955	magenta	0.729314	5.76745	2.66017	0.0134524	0.111465	-2.97323
ENSG00000134996	greenyellow	0.031216	6.22621	0.205566	0.838798	0.919343	-6.1013
ENSG00000135045	brown	-0.419388	1.63494	-1.69627	0.10228	0.303732	-4.30803
ENSG00000135047	cyan	1.39762	4.11261	4.99509	3.8e-05	0.0123595	2.05046
ENSG00000135077	magenta	0.283702	4.94549	1.50739	0.144272	0.361632	-4.91405
ENSG00000135083	magenta	0.176092	2.46372	0.472316	0.640807	0.79853	-5.40832
ENSG00000135093	blue	-0.386229	3.81204	-1.92101	0.0662298	0.248222	-4.16924
ENSG00000135108	blue	-0.304363	4.66145	-1.67139	0.107144	0.309675	-4.59022
ENSG00000135114	magenta	1.20546	4.04073	3.19119	0.00380364	0.0660789	-1.82433
ENSG00000135116	blue	-0.285883	1.08467	-0.503559	0.61899	0.781916	-5.23807
ENSG00000135119	blue	-0.448704	1.38277	-1.27983	0.21238	0.442957	-4.72087
ENSG00000135148	magenta	0.493392	6.53157	2.39861	0.0242585	0.147415	-3.58037
ENSG00000135211	cyan	0.0457211	3.14789	0.0976578	0.922984	0.963209	-5.53501
ENSG00000135218	greenyellow	0.255756	6.91106	0.792776	0.435384	0.651852	-5.89297
ENSG00000135245	magenta	0.636489	0.549598	1.29708	0.206472	0.437223	-4.68358
ENSG00000135249	blue	-0.468883	3.54127	-1.43783	0.16291	0.388189	-4.75185
ENSG00000135272	blue	-0.483755	5.68427	-2.01831	0.054434	0.22445	-4.24181
ENSG00000135299	blue	-0.519808	1.91236	-1.43232	0.164466	0.388994	-4.60588
ENSG00000135314	brown	-0.284393	0.258657	-0.628782	0.535208	0.722416	-5.05746
ENSG00000135362	magenta	0.507809	5.10282	2.56031	0.0168978	0.122503	-3.21371
ENSG00000135363	magenta	0.641954	6.52915	3.09083	0.00485699	0.0732749	-2.13425
ENSG00000135378	greenyellow	0.396321	3.33727	0.925395	0.363627	0.593994	-5.32995
ENSG00000135407	blue	-0.199069	1.20666	-0.590475	0.560184	0.742193	-5.22314
ENSG00000135414	brown	-0.393791	3.64646	-1.8893	0.0705297	0.255101	-4.18531
ENSG00000135423	brown	-0.830971	1.30065	-1.53712	0.136853	0.352066	-4.382
ENSG00000135424	cyan	0.410616	0.986996	0.618552	0.541819	0.72691	-5.06325
ENSG00000135426	blue	-0.626894	6.44942	-2.87988	0.00805306	0.0893642	-2.59848
ENSG00000135437	blue	-0.291547	1.18071	-0.435829	0.666709	0.816789	-5.15266
ENSG00000135469	blue	-0.375522	3.7002	-1.71922	0.0979612	0.29846	-4.36603
ENSG00000135473	blue	-0.0199319	5.83305	-0.0902141	0.928838	0.966812	-6.01775
ENSG00000135476	magenta	0.40275	0.509349	0.758866	0.455044	0.668985	-5.01367
ENSG00000135503	magenta	0.388325	4.6461	1.95501	0.061875	0.241291	-4.14836
ENSG00000135506	magenta	0.405077	8.56326	3.12315	0.00449045	0.0713481	-2.14388
ENSG00000135519	magenta	0.372151	2.91	1.05563	0.301256	0.533826	-5.11496
ENSG00000135540	magenta	1.37596	0.773437	2.97336	0.0064458	0.0804363	-2.51879
ENSG00000135596	magenta	0.500614	7.3246	3.55962	0.00152351	0.0462269	-1.13804
ENSG00000135604	cyan	1.27285	6.57615	5.44928	1.18e-05	0.00746358	3.35513
ENSG00000135622	brown	-0.30588	2.93646	-1.1976	0.242328	0.473121	-5.03751
ENSG00000135632	brown	-0.256066	4.60042	-1.08233	0.289459	0.521568	-5.18226
ENSG00000135636	magenta	1.07256	6.45665	4.83913	5.68e-05	0.014669	1.9066
ENSG00000135643	brown	-1.0152	1.57784	-2.06935	0.0490223	0.21555	-3.78606
ENSG00000135677	magenta	0.561518	7.98717	2.95111	0.00679814	0.0823867	-2.51743
ENSG00000135678	cyan	0.178644	3.27695	0.515657	0.610635	0.777399	-5.51201
ENSG00000135686	brown	-0.0651286	6.42193	-0.404534	0.689268	0.830195	-6.03933
ENSG00000135709	magenta	0.779866	6.45626	4.29917	0.000230003	0.0204218	0.620519
ENSG00000135749	blue	-0.397189	4.56612	-1.62473	0.11679	0.323361	-4.67669
ENSG00000135775	greenyellow	-0.0676655	5.11955	-0.394223	0.696767	0.832437	-5.88175
ENSG00000135821	magenta	0.763292	8.4668	3.21345	0.00360179	0.0653957	-1.94255
ENSG00000135823	greenyellow	0.100718	5.18666	0.634699	0.531403	0.720637	-5.82708
ENSG00000135837	blue	-1.01784	5.0268	-2.90346	0.00761513	0.0876015	-2.4665
ENSG00000135838	greenyellow	0.516819	4.97841	2.06286	0.0496829	0.21719	-4.02382
ENSG00000135842	cyan	0.206479	6.16988	1.07457	0.29285	0.52396	-5.59464
ENSG00000135862	blue	-0.00738756	2.82914	-0.0185608	0.985339	0.99409	-5.49908
ENSG00000135899	cyan	0.140191	6.49416	0.917379	0.367729	0.598252	-5.72244
ENSG00000135912	magenta	0.330025	4.72929	1.78746	0.0860201	0.278559	-4.44522
ENSG00000135916	brown	-0.556446	6.35144	-2.02653	0.0535286	0.223618	-4.26274
ENSG00000135919	brown	-0.901016	1.54115	-1.34993	0.18916	0.418039	-4.62826
ENSG00000135925	brown	0.10678	2.05907	0.185659	0.854214	0.928055	-5.22847
ENSG00000135929	magenta	1.00954	5.99419	2.77057	0.0104145	0.102991	-2.73639
ENSG00000135930	magenta	0.343535	6.52587	2.47267	0.0205811	0.13568	-3.4601
ENSG00000135953	brown	-0.175518	3.18497	-0.582169	0.565678	0.746264	-5.35104
ENSG00000135956	magenta	0.556564	7.36364	3.4715	0.00190039	0.049815	-1.34174
ENSG00000135960	blue	-0.77435	2.8395	-1.80603	0.0829956	0.274435	-4.2009
ENSG00000135976	blue	-0.619236	2.41232	-1.19001	0.245247	0.476301	-4.87449
ENSG00000136002	blue	-0.795432	1.00337	-1.25712	0.220354	0.450134	-4.65679
ENSG00000136003	blue	-0.0934608	6.84975	-0.568167	0.575001	0.751181	-6.0088
ENSG00000136040	greenyellow	0.394986	6.40537	1.57782	0.127205	0.339468	-4.99448
ENSG00000136048	cyan	0.73201	3.99472	2.21433	0.0361722	0.183311	-3.64804
ENSG00000136052	blue	-1.11241	-0.125368	-2.07674	0.0482798	0.21388	-3.79404
ENSG00000136068	brown	-0.354754	5.93312	-1.66231	0.108968	0.312446	-4.76563
ENSG00000136152	blue	-0.216419	4.78202	-0.739251	0.466655	0.676466	-5.65728
ENSG00000136156	greenyellow	0.0489614	9.57169	0.288032	0.775702	0.879128	-6.18226
ENSG00000136167	cyan	0.395542	10.924	3.29226	0.002967	0.0605426	-1.74635
ENSG00000136169	blue	-0.534154	4.2536	-1.60137	0.121885	0.331548	-4.69921
ENSG00000136193	greenyellow	0.0168146	5.29684	0.0685125	0.945924	0.974521	-5.96925
ENSG00000136205	magenta	0.389822	4.99583	1.59279	0.123802	0.33588	-4.71701
ENSG00000136231	cyan	0.257308	0.620736	0.54817	0.588448	0.760229	-5.2594
ENSG00000136235	blue	-0.873189	0.225349	-1.36695	0.183836	0.41372	-4.53615
ENSG00000136238	magenta	0.506805	7.70676	3.29858	0.00292108	0.0604901	-1.74235
ENSG00000136240	magenta	0.106205	5.95782	0.589619	0.560749	0.742193	-5.91469
ENSG00000136244	brown	0.192236	-0.0069604	0.289849	0.774327	0.878655	-5.19041
ENSG00000136261	greenyellow	-0.0497388	4.9476	-0.313849	0.756245	0.867812	-5.89683
ENSG00000136271	brown	-0.0979811	5.96452	-0.508792	0.615369	0.780069	-5.93253
ENSG00000136295	magenta	0.897568	7.26177	4.53661	0.00012443	0.0169781	1.17756
ENSG00000136319	blue	-0.230323	3.72769	-1.23365	0.228831	0.459947	-5.03399
ENSG00000136379	magenta	0.376061	1.58191	0.899107	0.377193	0.606418	-5.00061
ENSG00000136404	greenyellow	-0.203876	3.40735	-0.726469	0.474314	0.680607	-5.4887
ENSG00000136425	brown	-0.0655749	1.48344	-0.164118	0.870961	0.937473	-5.29651
ENSG00000136436	greenyellow	0.144728	6.64241	1.02558	0.314934	0.546264	-5.65779
ENSG00000136457	blue	-0.818037	0.101579	-1.42546	0.166418	0.391491	-4.50165
ENSG00000136630	magenta	0.438998	4.10961	1.36281	0.185118	0.415227	-4.95862
ENSG00000136636	greenyellow	-0.119619	2.09852	-0.442716	0.661786	0.813113	-5.5134
ENSG00000136689	magenta	1.01471	5.38471	2.77233	0.0103717	0.102991	-2.71448
ENSG00000136738	blue	-0.201114	4.14782	-1.00624	0.323961	0.556475	-5.335
ENSG00000136770	greenyellow	0.242251	4.59011	1.15544	0.258858	0.490739	-5.30807
ENSG00000136783	greenyellow	0.264878	4.22651	1.3062	0.203401	0.434457	-5.0605
ENSG00000136810	cyan	0.298393	5.59592	1.38184	0.179272	0.408534	-5.05612
ENSG00000136813	greenyellow	0.0729462	5.73032	0.41411	0.682333	0.825535	-6.01364
ENSG00000136816	magenta	0.147511	5.08494	0.650785	0.521136	0.713862	-5.7108
ENSG00000136819	blue	0.0268673	6.67663	0.139132	0.890463	0.946438	-6.16885
ENSG00000136826	cyan	0.516509	6.87646	2.27328	0.0318816	0.171709	-3.85343
ENSG00000136828	blue	0.00340499	2.75178	0.0114038	0.990992	0.995261	-5.5394
ENSG00000136842	greenyellow	0.232329	1.3788	0.393012	0.697649	0.832817	-5.32137
ENSG00000136854	brown	-0.345997	1.31173	-0.712953	0.482491	0.686837	-4.99165
ENSG00000136867	magenta	0.864016	5.62803	3.15345	0.004171	0.0693158	-1.95357
ENSG00000136868	cyan	0.677686	4.73006	2.89544	0.00776138	0.0885287	-2.45859
ENSG00000136869	greenyellow	0.24465	6.14651	0.756113	0.456663	0.670317	-5.86862
ENSG00000136875	cyan	0.221896	4.7785	1.22761	0.231053	0.460799	-5.18329
ENSG00000136878	brown	-0.245797	6.32064	-1.11565	0.275203	0.506806	-5.50676
ENSG00000136940	greenyellow	0.332305	3.19898	1.19128	0.244757	0.475965	-4.94875
ENSG00000136986	greenyellow	0.1166	6.31165	0.846724	0.405199	0.629112	-5.79561
ENSG00000136997	brown	-0.468278	7.19469	-2.47652	0.0204047	0.135319	-3.47751
ENSG00000137054	brown	-0.456553	4.49031	-2.44979	0.0216584	0.138852	-3.31174
ENSG00000137055	greenyellow	0.255813	4.39959	1.21383	0.236182	0.466498	-5.21868
ENSG00000137070	blue	-0.110768	5.34419	-0.345622	0.732524	0.853218	-5.87225
ENSG00000137073	brown	-0.229315	4.64985	-1.28849	0.209399	0.440683	-5.12335
ENSG00000137074	cyan	0.0947249	4.11838	0.43331	0.668513	0.817421	-5.66698
ENSG00000137101	greenyellow	0.0153878	4.66177	0.052505	0.958544	0.981135	-5.87191
ENSG00000137103	brown	-0.187579	3.50182	-0.516114	0.61032	0.777377	-5.42146
ENSG00000137106	magenta	0.363823	5.96675	1.54301	0.135421	0.350623	-4.8948
ENSG00000137154	blue	-0.467592	11.1906	-2.4716	0.0206306	0.13568	-3.48537
ENSG00000137177	cyan	0.396756	4.48753	1.8256	0.0799067	0.270067	-4.35304
ENSG00000137198	magenta	0.609406	3.23354	1.19762	0.242322	0.473121	-5.06097
ENSG00000137210	brown	-0.136851	5.47869	-0.698004	0.491631	0.692724	-5.74597
ENSG00000137266	brown	-1.21481	2.66428	-2.96289	0.00660934	0.08143	-2.29586
ENSG00000137269	blue	-0.485921	1.23785	-1.16923	0.253361	0.482969	-4.77626
ENSG00000137274	brown	-0.0964198	2.36059	-0.159544	0.874525	0.939325	-5.19153
ENSG00000137338	blue	-1.51287	0.396361	-2.64488	0.0139335	0.11388	-3.03938
ENSG00000137343	brown	-1.26972	1.97151	-2.4937	0.0196352	0.132597	-3.14336
ENSG00000137364	greenyellow	0.284101	4.54133	1.09905	0.28224	0.515596	-5.28364
ENSG00000137393	greenyellow	0.654489	5.01647	2.41219	0.0235423	0.14566	-3.45941
ENSG00000137403	magenta	1.96364	1.20926	1.32516	0.197128	0.428286	-4.60501
ENSG00000137462	greenyellow	0.45003	6.1329	1.55102	0.133492	0.34764	-4.99195
ENSG00000137474	magenta	0.0816107	2.20913	0.20326	0.840581	0.920586	-5.48306
ENSG00000137486	magenta	0.700668	6.78154	3.59142	0.00140629	0.0451148	-1.04904
ENSG00000137497	brown	-0.117488	8.13103	-0.694087	0.494041	0.694574	-5.99479
ENSG00000137501	blue	-0.381441	3.6302	-0.958523	0.346998	0.57994	-5.24181
ENSG00000137507	magenta	1.73285	0.225705	2.58672	0.0159141	0.118288	-3.1773
ENSG00000137509	magenta	0.410604	7.16468	2.25196	0.0333769	0.175603	-3.88717
ENSG00000137522	magenta	0.305874	3.7815	1.18782	0.246093	0.47665	-5.03011
ENSG00000137547	cyan	0.0980287	3.95486	0.400032	0.692538	0.831734	-5.63293
ENSG00000137575	greenyellow	0.0302607	7.41096	0.116408	0.908262	0.956178	-6.21569
ENSG00000137692	blue	-0.482321	3.28979	-1.90792	0.0679766	0.251218	-4.10538
ENSG00000137714	brown	-0.0709321	4.48451	-0.397139	0.694643	0.832117	-5.75827
ENSG00000137726	magenta	0.822269	4.08537	3.04344	0.00544665	0.0780937	-2.13668
ENSG00000137731	blue	-0.207568	1.01566	-0.514348	0.611536	0.777624	-5.17887
ENSG00000137747	brown	-0.108941	2.0639	-0.323849	0.748752	0.861837	-5.29337
ENSG00000137752	greenyellow	0.427908	6.88775	1.52927	0.13878	0.354758	-5.06896
ENSG00000137757	cyan	1.67072	0.625861	2.17913	0.0389761	0.190161	-3.64353
ENSG00000137767	magenta	0.706124	6.73348	3.66433	0.00116979	0.0431714	-0.875327
ENSG00000137801	magenta	2.38459	5.86604	3.89348	0.000653002	0.034853	-0.335027
ENSG00000137806	greenyellow	0.172429	2.98634	0.517608	0.609292	0.776291	-5.57117
ENSG00000137817	blue	0.0123852	6.07576	0.0620128	0.951047	0.977299	-6.05618
ENSG00000137831	greenyellow	-0.452663	1.03348	-0.821434	0.419181	0.640087	-5.00143
ENSG00000137842	blue	-0.380863	3.80605	-1.98382	0.0583838	0.234447	-3.97794
ENSG00000137843	blue	-0.713317	0.596322	-1.36442	0.184618	0.414406	-4.60224
ENSG00000137877	blue	0.198387	1.43096	0.359404	0.722317	0.847549	-5.18769
ENSG00000137936	blue	-0.990667	0.937359	-1.96654	0.0604571	0.238916	-3.91907
ENSG00000138002	blue	-0.04594	3.04808	-0.146671	0.88457	0.944901	-5.66514
ENSG00000138018	blue	-0.42344	3.78881	-1.12942	0.269467	0.501645	-5.1338
ENSG00000138029	cyan	0.195449	6.6399	1.64219	0.113099	0.318516	-4.87188
ENSG00000138031	brown	-0.0290765	4.56797	-0.151153	0.88107	0.943016	-5.8633
ENSG00000138061	greenyellow	0.0292009	5.31349	0.109808	0.91344	0.959123	-6.09961
ENSG00000138080	magenta	0.281784	0.587231	0.442599	0.66187	0.813113	-5.0736
ENSG00000138095	blue	-0.782701	5.58539	-2.67696	0.0129421	0.110098	-3.00105
ENSG00000138101	brown	0.0639783	3.41117	0.24822	0.805996	0.898481	-5.60377
ENSG00000138107	magenta	0.369688	6.73686	2.03713	0.0523797	0.22112	-4.25933
ENSG00000138119	cyan	0.995144	5.07186	2.38053	0.0252442	0.150594	-3.44616
ENSG00000138175	greenyellow	-0.117088	3.31982	-0.538064	0.595302	0.765408	-5.51671
ENSG00000138185	cyan	0.288183	5.66129	1.43969	0.162388	0.388109	-5.0389
ENSG00000138279	cyan	0.1533	6.85364	1.37948	0.179988	0.409526	-5.26472
ENSG00000138303	greenyellow	-0.0999839	3.83908	-0.532254	0.59926	0.768593	-5.67718
ENSG00000138311	blue	-0.494752	0.994003	-0.877601	0.388535	0.6167	-4.95902
ENSG00000138326	blue	-0.223296	10.3425	-1.31421	0.200731	0.431601	-5.38044
ENSG00000138378	blue	-0.557654	5.33835	-1.87891	0.0719912	0.257941	-4.454
ENSG00000138413	cyan	0.0837832	4.94696	0.301538	0.765504	0.874092	-5.90914
ENSG00000138439	blue	-0.351108	4.29899	-1.28689	0.209947	0.441355	-5.04968
ENSG00000138449	greenyellow	-0.0418429	5.16171	-0.13965	0.890058	0.946438	-5.9977
ENSG00000138463	magenta	0.708779	3.25241	2.86456	0.00835047	0.0904464	-2.48326
ENSG00000138495	magenta	0.596128	4.41773	2.19832	0.0374238	0.186488	-3.69733
ENSG00000138496	greenyellow	0.641584	6.03626	3.03387	0.00557389	0.0786062	-2.27397
ENSG00000138593	blue	-0.463792	4.73031	-1.44688	0.16038	0.385708	-5.0125
ENSG00000138606	brown	-0.649988	0.96605	-1.30418	0.204079	0.435065	-4.58752
ENSG00000138621	magenta	0.98013	3.57833	2.90138	0.00765277	0.0876015	-2.42968
ENSG00000138674	greenyellow	-0.0173526	6.8623	-0.143084	0.887373	0.946104	-6.18636
ENSG00000138678	magenta	0.393161	4.46598	1.41527	0.169353	0.39486	-4.95503
ENSG00000138744	cyan	0.65111	6.88614	3.79487	0.000839826	0.0379636	-0.572677
ENSG00000138760	greenyellow	0.356737	5.90871	1.66787	0.107849	0.310783	-4.78064
ENSG00000138772	cyan	1.15365	0.854119	1.76708	0.0894487	0.283823	-4.16858
ENSG00000138795	blue	-1.01131	7.29931	-4.38941	0.000182141	0.0179974	0.830225
ENSG00000138796	blue	-0.17998	4.73751	-1.01014	0.322128	0.55397	-5.42224
ENSG00000138798	greenyellow	0.231266	0.976738	0.463081	0.647321	0.802584	-5.33882
ENSG00000138801	greenyellow	-0.0440483	5.30905	-0.237503	0.814206	0.903623	-5.94006
ENSG00000138867	magenta	0.444597	6.71793	2.09353	0.0466298	0.210786	-4.16394
ENSG00000139044	blue	-0.880422	0.898052	-1.12051	0.27317	0.504698	-4.75889
ENSG00000139055	blue	-0.586513	2.15437	-1.08127	0.289921	0.521617	-4.82909
ENSG00000139083	magenta	0.252006	5.94083	1.90346	0.0685811	0.25171	-4.41542
ENSG00000139131	blue	-0.426866	3.16273	-2.02499	0.0536966	0.223618	-3.94034
ENSG00000139160	blue	0.165484	0.213826	0.298306	0.76794	0.874994	-5.12342
ENSG00000139173	blue	-0.597298	0.329192	-1.27813	0.212968	0.443384	-4.65431
ENSG00000139178	magenta	0.448428	5.30614	2.59243	0.0157086	0.117517	-3.10001
ENSG00000139180	magenta	0.010499	5.64359	0.0676936	0.946569	0.974733	-6.03406
ENSG00000139182	brown	0.292498	5.84235	0.976735	0.338078	0.570912	-5.59946
ENSG00000139190	blue	-0.466143	5.43606	-1.39057	0.17664	0.404609	-5.08547
ENSG00000139192	magenta	0.552632	6.18804	2.57762	0.0162469	0.120156	-3.2007
ENSG00000139193	brown	-0.906606	6.65389	-3.40186	0.00226107	0.054159	-1.46522
ENSG00000139197	magenta	0.050142	4.87224	0.29025	0.774024	0.878536	-5.81426
ENSG00000139211	blue	-0.527053	3.7119	-1.90466	0.0684174	0.25171	-4.16675
ENSG00000139318	cyan	0.818035	7.79313	3.37164	0.00243754	0.0562412	-1.5758
ENSG00000139370	magenta	0.342793	5.51378	1.71887	0.098027	0.29846	-4.6668
ENSG00000139410	magenta	0.487608	1.52122	0.888912	0.382543	0.611446	-4.98042
ENSG00000139433	magenta	0.24976	6.36358	1.28933	0.209111	0.440683	-5.31435
ENSG00000139436	greenyellow	0.194055	6.85301	1.86502	0.073985	0.260329	-4.5722
ENSG00000139531	magenta	0.341859	3.26803	1.12001	0.273377	0.504698	-5.0181
ENSG00000139567	magenta	0.748065	1.26022	1.08173	0.289721	0.521617	-4.75029
ENSG00000139572	magenta	1.40789	0.575004	1.90101	0.0689146	0.251925	-3.99364
ENSG00000139610	brown	-0.874075	0.330756	-1.45067	0.159331	0.383606	-4.45272
ENSG00000139613	brown	0.00346398	6.51084	0.0222192	0.98245	0.992985	-6.17737
ENSG00000139625	brown	0.080838	4.72101	0.418811	0.678938	0.824012	-5.79736
ENSG00000139631	blue	0.42164	4.0176	0.995885	0.328869	0.5598	-5.14959
ENSG00000139645	brown	0.0160001	5.60589	0.0820313	0.935277	0.971232	-6.06862
ENSG00000139651	brown	-0.255399	5.46456	-1.50516	0.144841	0.362104	-4.95485
ENSG00000139668	greenyellow	0.201304	5.57923	1.0121	0.32121	0.55325	-5.5081
ENSG00000139714	brown	-0.793472	2.69699	-2.10891	0.0451629	0.206685	-3.73879
ENSG00000139718	brown	-0.106884	6.40284	-0.648872	0.522351	0.715306	-5.9437
ENSG00000139719	cyan	0.299163	5.33437	1.99585	0.056978	0.230871	-4.21022
ENSG00000139737	blue	-0.607119	3.6135	-2.50892	0.0189756	0.129658	-3.14034
ENSG00000139832	magenta	1.45313	4.41003	3.56714	0.00149495	0.0456734	-1.02983
ENSG00000139880	brown	-0.205373	0.657553	-0.384519	0.703852	0.836167	-5.11024
ENSG00000139890	brown	-0.195228	2.56232	-0.490018	0.628404	0.78862	-5.32746
ENSG00000139914	brown	-0.284156	0.632952	-0.66886	0.509728	0.707645	-5.14082
ENSG00000139970	magenta	0.643798	5.43586	2.11751	0.0443608	0.204069	-3.92249
ENSG00000139971	greenyellow	0.231382	1.26179	0.518894	0.608408	0.775834	-5.23266
ENSG00000139974	blue	-0.219539	2.51888	-0.629673	0.534634	0.722125	-5.30735
ENSG00000139990	blue	0.011484	6.53812	0.0808736	0.936188	0.971495	-6.1641
ENSG00000139998	brown	-0.411752	2.8921	-0.996697	0.328482	0.5598	-5.11091
ENSG00000140022	magenta	0.0260126	1.8329	0.0626478	0.950546	0.977111	-5.42914
ENSG00000140025	cyan	0.297051	0.996935	0.883353	0.38548	0.61361	-5.09825
ENSG00000140044	magenta	1.1785	5.01632	4.4593	0.000152008	0.0169781	0.981459
ENSG00000140090	cyan	1.11981	5.38718	4.27849	0.000242625	0.0206698	0.576521
ENSG00000140104	brown	0.157221	0.349514	0.315977	0.754649	0.867215	-5.16014
ENSG00000140105	magenta	1.48582	8.63887	5.94511	3.34e-06	0.00493638	4.53812
ENSG00000140153	blue	-0.0173309	4.20322	-0.0882335	0.930396	0.968049	-5.77844
ENSG00000140280	cyan	0.532093	4.48417	1.82692	0.0797025	0.270067	-4.27921
ENSG00000140284	greenyellow	-0.563949	0.333159	-0.832235	0.413173	0.635445	-4.94941
ENSG00000140320	brown	-0.250634	5.51619	-1.20298	0.240279	0.470573	-5.36169
ENSG00000140326	brown	-0.197791	4.21782	-0.935363	0.358569	0.589629	-5.37444
ENSG00000140332	magenta	0.506729	6.54268	2.44466	0.0219067	0.140039	-3.51688
ENSG00000140365	magenta	0.308243	4.70318	1.26851	0.216328	0.445943	-5.07176
ENSG00000140379	cyan	1.14789	5.56351	2.76958	0.0104386	0.102991	-2.76874
ENSG00000140395	greenyellow	0.0793692	5.26337	0.554169	0.584397	0.756175	-5.79966
ENSG00000140403	blue	-0.232125	4.36423	-1.18445	0.247397	0.477754	-5.19919
ENSG00000140416	magenta	0.351275	3.73892	1.40884	0.171227	0.396417	-4.96036
ENSG00000140443	blue	-0.880291	4.73221	-3.97982	0.000523482	0.031629	-0.109256
ENSG00000140451	magenta	0.417616	0.875432	0.820691	0.419597	0.640087	-5.05449
ENSG00000140463	blue	-0.684531	2.93689	-2.80891	0.00952025	0.0984852	-2.57445
ENSG00000140479	magenta	0.816035	2.84709	2.15342	0.0411471	0.196375	-3.77356
ENSG00000140526	cyan	0.294163	6.71692	1.90969	0.0677371	0.250899	-4.50555
ENSG00000140543	blue	0.324478	2.20142	0.577606	0.568708	0.747443	-5.12023
ENSG00000140545	brown	-0.662378	4.20545	-1.94715	0.0628587	0.242353	-4.0332
ENSG00000140548	magenta	0.582269	5.59853	3.3835	0.00236676	0.05577	-1.46619
ENSG00000140577	brown	-0.242403	6.80011	-1.25458	0.22126	0.451052	-5.41336
ENSG00000140612	greenyellow	0.0493471	6.87477	0.394848	0.696311	0.832117	-6.09484
ENSG00000140632	magenta	0.250965	6.79514	1.95118	0.0623522	0.241664	-4.41483
ENSG00000140678	magenta	0.62305	7.77172	3.83358	0.000760935	0.0366407	-0.50467
ENSG00000140682	magenta	0.727667	0.191328	1.07264	0.293702	0.524598	-4.80056
ENSG00000140688	brown	-0.171619	6.06673	-1.08538	0.288133	0.52078	-5.50281
ENSG00000140718	blue	-0.32258	4.79837	-1.73943	0.0942864	0.292587	-4.52615
ENSG00000140807	blue	-0.129741	1.4002	-0.230352	0.819697	0.907587	-5.15264
ENSG00000140836	magenta	0.503763	3.90706	2.02907	0.0532509	0.223275	-3.97147
ENSG00000140854	magenta	0.208794	4.96873	1.20581	0.239204	0.469713	-5.2764
ENSG00000140932	cyan	0.752055	2.29991	1.20435	0.239758	0.469975	-4.79821
ENSG00000140943	blue	-0.209565	6.94732	-1.43264	0.164375	0.388986	-5.19777
ENSG00000140948	blue	-0.292943	4.31041	-1.45776	0.157382	0.380484	-4.87072
ENSG00000140950	brown	-0.296252	2.96038	-0.768161	0.449603	0.664357	-5.19859
ENSG00000140961	magenta	0.496353	1.48346	1.12342	0.271954	0.503872	-4.8787
ENSG00000140968	magenta	0.336162	7.59354	3.09705	0.00478424	0.073034	-2.19134
ENSG00000140990	magenta	0.27045	6.00063	1.31711	0.199774	0.431352	-5.26146
ENSG00000141040	blue	-0.484251	2.09558	-1.35888	0.186345	0.416292	-4.68199
ENSG00000141068	magenta	0.68543	5.87517	3.11011	0.004635	0.0716906	-2.05832
ENSG00000141076	blue	-1.27329	3.83542	-2.4526	0.0215234	0.138507	-3.2339
ENSG00000141161	magenta	0.515576	-0.106045	1.11058	0.277338	0.509732	-4.8079
ENSG00000141179	magenta	0.667809	4.33602	2.56257	0.0168113	0.122289	-3.06509
[truncated: 2,432 more rows]

## Sheet: Table S3B
UCSF Cohort
Gene Name	Module Color	Log-fold Change	Average Expression	t	P.Value	BH.adj p-value	B
ENSG00000000460	greenyellow	0.0376723	6.64185	0.461417	0.646573	0.79476	-5.97994
ENSG00000000938	magenta	0.0898048	10.4168	0.816492	0.418231	0.624671	-5.76226
ENSG00000001036	magenta	0.230245	7.43084	2.06017	0.0447948	0.168313	-4.11697
ENSG00000001460	brown	0.0347151	4.22055	0.535461	0.59479	0.761317	-5.94438
ENSG00000001461	brown	-0.41033	8.08255	-3.56274	0.000838009	0.0155709	-0.659959
ENSG00000002549	cyan	0.582924	8.33891	2.7256	0.00891652	0.0630993	-2.74903
ENSG00000002587	cyan	0.179283	5.36012	2.5119	0.0154053	0.0897971	-3.22016
ENSG00000002919	magenta	0.140937	7.62807	1.79126	0.0795229	0.23707	-4.58082
ENSG00000002933	brown	1.31473	5.70988	3.81872	0.00038289	0.0115388	0.0434675
ENSG00000003056	magenta	0.0192241	9.16055	0.216798	0.82928	0.907344	-6.06006
ENSG00000003436	blue	0.247471	4.80256	1.16582	0.249416	0.464055	-5.43413
ENSG00000004399	magenta	0.0549967	7.3974	0.493134	0.624154	0.780854	-5.96535
ENSG00000004455	magenta	0.0396442	9.41221	0.453358	0.652323	0.798488	-5.98349
ENSG00000004534	blue	-0.131665	8.70725	-1.34089	0.186233	0.387511	-5.22865
ENSG00000004660	magenta	0.236124	6.02294	3.09051	0.00331312	0.0353666	-1.88256
ENSG00000004809	brown	0.0911762	3.80396	0.64012	0.525122	0.712275	-5.88525
ENSG00000004939	magenta	0.236396	8.56936	0.740534	0.462563	0.661781	-5.81879
ENSG00000004961	magenta	-0.025695	7.16828	-0.274706	0.784715	0.884326	-6.0463
ENSG00000004975	brown	-0.0461419	6.12203	-0.513768	0.609758	0.772618	-5.95534
ENSG00000005007	magenta	0.120731	6.96185	1.09253	0.280022	0.498793	-5.51211
ENSG00000005020	greenyellow	0.0117297	9.81344	0.110188	0.912717	0.952316	-6.07694
ENSG00000005022	magenta	-0.0439759	9.91937	-0.469232	0.641017	0.792935	-5.97643
ENSG00000005059	blue	-0.310571	7.4795	-2.42072	0.0193	0.102394	-3.41237
ENSG00000005100	greenyellow	-0.124362	6.72841	-1.39162	0.170417	0.369168	-5.16414
ENSG00000005102	cyan	-0.197868	5.5226	-1.25865	0.214212	0.422511	-5.32852
ENSG00000005189	brown	0.22838	4.24849	2.90607	0.00551123	0.0477784	-2.32982
ENSG00000005238	magenta	0.196373	7.08615	1.68284	0.0988658	0.269701	-4.75196
ENSG00000005249	greenyellow	-0.0430262	5.92097	-0.172551	0.863726	0.928605	-6.0684
ENSG00000005381	magenta	0.751136	6.45373	2.05012	0.0458053	0.170376	-4.13529
ENSG00000005436	blue	-0.365533	5.43953	-3.09852	0.00323954	0.0348963	-1.86275
ENSG00000005513	brown	-0.087276	2.8551	-0.932232	0.355857	0.568601	-5.66585
ENSG00000005801	blue	-0.312991	7.21381	-2.26425	0.0280883	0.12607	-3.72928
ENSG00000005810	blue	-0.183103	8.47043	-1.77203	0.0827025	0.241756	-4.61186
ENSG00000005893	greenyellow	0.28575	8.35616	2.36897	0.021886	0.109306	-3.51902
ENSG00000005961	magenta	0.323318	8.3653	1.01785	0.313823	0.530812	-5.58663
ENSG00000006007	cyan	0.185855	8.62911	1.95698	0.0561477	0.194172	-4.30147
ENSG00000006125	blue	0.18478	8.24943	1.54507	0.128862	0.311588	-4.95573
ENSG00000006432	brown	-0.215853	4.51385	-2.38003	0.0213084	0.107758	-3.49637
ENSG00000006451	greenyellow	-0.18276	8.17738	-1.68027	0.0993663	0.270223	-4.7559
ENSG00000006453	blue	0.217322	5.42268	2.11657	0.0394781	0.155733	-4.01283
ENSG00000006534	magenta	0.393659	7.6629	3.31762	0.00173153	0.0253158	-1.30769
ENSG00000006744	brown	-0.0531208	6.11884	-0.625833	0.534373	0.718444	-5.89393
ENSG00000006747	blue	0.028712	4.86436	0.424486	0.673097	0.814705	-5.99572
ENSG00000006756	magenta	0.289655	7.38063	3.61353	0.000718793	0.01454	-0.522464
ENSG00000006757	cyan	-0.0663264	5.26701	-0.701402	0.48642	0.681765	-5.84582
ENSG00000006831	magenta	0.0336223	6.91574	0.464313	0.644511	0.793768	-5.97865
ENSG00000007237	magenta	0.278338	10.0703	2.60817	0.01208	0.0777367	-3.01144
ENSG00000007341	blue	-0.383358	6.2087	-3.82106	0.000380107	0.0115334	0.0500354
ENSG00000007350	brown	-0.199768	5.24985	-0.972018	0.335888	0.551514	-5.62987
ENSG00000007516	blue	0.0590326	6.24641	0.920155	0.362068	0.574442	-5.67649
ENSG00000007944	blue	-0.192987	9.05701	-1.90948	0.0621534	0.205631	-4.38369
ENSG00000008130	magenta	0.217846	10.3784	1.90458	0.062804	0.206959	-4.39208
ENSG00000008226	blue	0.0242779	4.60777	0.241966	0.809832	0.896889	-6.05448
ENSG00000008324	blue	-0.208318	8.32414	-1.53796	0.130589	0.313577	-4.96582
ENSG00000008394	cyan	0.289841	6.13963	1.86782	0.0678645	0.216599	-4.45439
ENSG00000008405	blue	-0.393535	4.66341	-2.34827	0.0230046	0.113141	-3.56118
ENSG00000008438	magenta	0.316215	6.79649	1.6253	0.110612	0.285396	-4.83895
ENSG00000008441	magenta	0.131844	8.00453	0.499897	0.619419	0.778226	-5.96211
ENSG00000008516	magenta	0.312361	8.71273	1.78321	0.0808407	0.239708	-4.59384
ENSG00000009780	blue	-0.0403245	6.61207	-0.464375	0.644467	0.793768	-5.97862
ENSG00000009830	brown	0.0473813	5.63408	0.599006	0.55197	0.72977	-5.90971
ENSG00000010030	cyan	0.831402	5.2459	4.40779	5.81e-05	0.00504555	1.74917
ENSG00000010072	blue	0.016561	6.14956	0.179503	0.858294	0.926419	-6.06722
ENSG00000010219	magenta	0.019939	6.428	0.194948	0.846252	0.918622	-6.06442
ENSG00000010270	cyan	0.069532	7.67497	0.614617	0.541694	0.72336	-5.90061
ENSG00000010278	magenta	-0.120291	6.9934	-0.538195	0.592916	0.760135	-5.94297
ENSG00000010310	blue	-0.0257418	5.9793	-0.252772	0.801518	0.892878	-6.05189
ENSG00000010318	blue	0.000470917	5.30876	0.00569766	0.995477	0.996577	-6.0828
ENSG00000010322	brown	-0.180688	8.01046	-2.33589	0.0236979	0.11497	-3.58625
ENSG00000010327	magenta	0.220404	6.43234	2.19287	0.0331677	0.140337	-3.86826
ENSG00000010404	blue	-0.105304	10.5005	-1.279	0.207011	0.414583	-5.30434
ENSG00000010610	magenta	0.0551561	7.66642	0.323212	0.747931	0.863328	-6.03228
ENSG00000010626	magenta	0.0303993	4.80109	0.363078	0.718132	0.845939	-6.01906
ENSG00000010671	cyan	0.164002	8.32121	1.89535	0.0640436	0.209885	-4.40783
ENSG00000010803	brown	-0.105897	5.06321	-1.63124	0.109349	0.284114	-4.83009
ENSG00000010810	blue	-0.339617	9.31419	-3.26848	0.00199648	0.0265598	-1.43422
ENSG00000011007	magenta	-0.287096	7.70237	-2.62218	0.0116549	0.076152	-2.98057
ENSG00000011028	brown	0.316812	6.64647	1.21842	0.228988	0.438439	-5.37522
ENSG00000011105	magenta	0.148773	5.45236	1.72317	0.09126	0.257013	-4.6894
ENSG00000011143	brown	-0.10767	4.16514	-1.17883	0.244245	0.457701	-5.41978
ENSG00000011198	greenyellow	0.106778	9.15859	0.765095	0.44794	0.649125	-5.8011
ENSG00000011485	brown	-0.00916284	5.68202	-0.0841663	0.933272	0.962003	-6.07939
ENSG00000011590	brown	0.0952822	4.4725	1.15057	0.255576	0.472341	-5.45074
ENSG00000011638	magenta	-0.0582657	5.11425	-0.66164	0.511348	0.700606	-5.8718
ENSG00000012223	magenta	0.931951	7.87348	1.96799	0.0548284	0.191252	-4.28216
ENSG00000012232	magenta	0.0914384	5.93742	0.837561	0.406406	0.613626	-5.74563
ENSG00000013374	cyan	0.23378	10.3893	2.34794	0.0230226	0.113141	-3.56184
ENSG00000013392	blue	0.0104924	4.97742	0.123519	0.902209	0.9462	-6.07543
ENSG00000013441	blue	-0.113444	9.12732	-1.08183	0.284702	0.502578	-5.5231
ENSG00000013523	brown	-0.164734	5.95557	-2.20159	0.0325071	0.138468	-3.85149
ENSG00000013563	magenta	0.126661	8.32123	1.79969	0.078162	0.23483	-4.56713
ENSG00000013619	magenta	-0.0179806	3.57625	-0.187956	0.851699	0.922726	-6.06571
ENSG00000013725	brown	-0.417971	7.45326	-2.56733	0.0134014	0.0822054	-3.1007
ENSG00000014257	magenta	0.0819355	9.45279	0.56394	0.575406	0.74599	-5.92932
ENSG00000014914	magenta	0.143001	7.20911	1.34784	0.184003	0.384679	-5.21995
ENSG00000015133	brown	-0.278315	7.99094	-2.93305	0.00512127	0.0455567	-2.26555
ENSG00000015153	blue	-0.0338334	6.61083	-0.383811	0.702804	0.835298	-6.01158
ENSG00000015475	magenta	0.0917085	8.77256	0.990874	0.326689	0.543868	-5.61231
ENSG00000017797	greenyellow	0.0794734	9.11416	0.626925	0.533663	0.718143	-5.89327
ENSG00000018280	magenta	0.150511	10.4388	1.36373	0.178979	0.380927	-5.19988
ENSG00000018610	magenta	-0.0649083	4.59843	-0.632225	0.530224	0.71499	-5.89007
ENSG00000019144	blue	0.0101658	3.74005	0.154392	0.877944	0.935028	-6.07127
ENSG00000019169	magenta	0.39884	6.52209	2.50727	0.0155845	0.0904455	-3.23006
ENSG00000019485	brown	0.107989	3.99188	1.14325	0.258572	0.475893	-5.45865
ENSG00000019991	greenyellow	0.464063	6.54892	3.55104	0.00086803	0.0157597	-0.691472
ENSG00000020181	magenta	0.0120576	5.29407	0.0924574	0.926717	0.959196	-6.07868
ENSG00000020256	brown	-0.275679	6.18973	-2.01057	0.0499753	0.180433	-4.20664
ENSG00000020577	cyan	0.609159	5.18397	2.80386	0.00725285	0.0558785	-2.56957
ENSG00000020922	blue	-0.00632992	7.81028	-0.081098	0.935699	0.963764	-6.07963
ENSG00000021300	brown	-0.576528	5.22606	-3.84365	0.00035431	0.0112107	0.113334
ENSG00000021355	cyan	0.143023	10.2007	1.64127	0.107243	0.281717	-4.81508
ENSG00000022567	magenta	0.0733489	8.51599	0.452294	0.653084	0.798774	-5.98396
ENSG00000022976	blue	0.0999622	7.43275	1.6421	0.107071	0.281636	-4.81383
ENSG00000023318	greenyellow	0.24631	9.85696	2.85895	0.00625924	0.051349	-2.44109
ENSG00000023839	greenyellow	0.0943469	4.22009	1.05825	0.295208	0.512947	-5.54694
ENSG00000023902	magenta	0.206634	7.90091	1.90715	0.0624624	0.206294	-4.38769
ENSG00000024862	greenyellow	-0.0212458	8.64016	-0.263298	0.793442	0.887837	-6.04927
ENSG00000025039	cyan	0.158446	8.28886	1.47194	0.147528	0.339689	-5.05753
ENSG00000025434	magenta	0.104231	5.04106	0.962281	0.340705	0.555628	-5.63881
ENSG00000025708	magenta	0.512826	9.09436	3.30298	0.00180678	0.0257709	-1.34552
ENSG00000025800	brown	-0.0660542	8.56511	-1.03459	0.306018	0.522253	-5.57037
ENSG00000026025	magenta	0.0628497	11.3667	0.846001	0.401727	0.609205	-5.73886
ENSG00000026297	magenta	-0.0154075	11.1958	-0.175392	0.861506	0.927267	-6.06792
ENSG00000026508	magenta	-0.0472993	11.2139	-0.583351	0.562373	0.736857	-5.91861
ENSG00000026559	magenta	0.0139829	4.74823	0.135016	0.893161	0.9414	-6.07399
ENSG00000026652	cyan	0.124011	8.14017	0.881131	0.382614	0.592968	-5.70994
ENSG00000026751	magenta	0.176116	9.50227	0.946713	0.348501	0.562339	-5.65292
ENSG00000027001	brown	-0.183283	3.75807	-2.18171	0.0340315	0.141958	-3.88967
ENSG00000027075	blue	-0.388562	9.41986	-3.48985	0.00104255	0.018041	-0.855339
ENSG00000027697	greenyellow	0.0821747	10.965	0.838789	0.405723	0.612803	-5.74465
ENSG00000028137	magenta	0.123478	10.8747	1.65442	0.104531	0.279133	-4.79525
ENSG00000028277	magenta	-0.0208255	8.60784	-0.22371	0.823927	0.905033	-6.05859
ENSG00000028310	brown	-0.240843	6.63092	-2.5946	0.0125052	0.0790273	-3.04121
ENSG00000029153	greenyellow	0.131534	3.85212	1.62125	0.111479	0.285407	-4.84496
ENSG00000029364	greenyellow	-0.0813545	8.18866	-1.09082	0.280768	0.498964	-5.51388
ENSG00000029993	blue	0.212745	5.78431	2.30278	0.0256447	0.119084	-3.6528
ENSG00000030582	magenta	0.487782	9.39728	3.02279	0.00400167	0.0393725	-2.04892
ENSG00000031081	magenta	0.118383	6.24792	1.11112	0.27202	0.489035	-5.49278
ENSG00000033327	magenta	0.145181	8.66643	1.65305	0.104811	0.279176	-4.79733
ENSG00000033627	magenta	0.181526	6.60071	2.15026	0.0365725	0.14796	-3.94951
ENSG00000033867	blue	-0.260372	6.52402	-2.27883	0.0271403	0.123441	-3.70046
ENSG00000034053	brown	-0.296531	6.48508	-2.74715	0.00842638	0.0604027	-2.69998
ENSG00000034713	cyan	0.066735	10.8571	0.745079	0.459837	0.660627	-5.81556
ENSG00000035115	blue	-0.703505	5.82231	-3.59307	0.000764725	0.01499	-0.577984
ENSG00000035403	magenta	0.0494963	9.06629	0.316338	0.75311	0.866791	-6.0344
ENSG00000035664	magenta	0.127893	8.54071	0.952396	0.345641	0.559685	-5.6478
ENSG00000035862	magenta	0.155707	10.3028	1.32437	0.191616	0.394452	-5.24918
ENSG00000036448	brown	-0.382804	6.63318	-0.977021	0.33343	0.549741	-5.62524
ENSG00000036828	blue	0.143671	5.42886	1.68319	0.098796	0.269701	-4.75141
ENSG00000037042	blue	-0.130016	4.28047	-1.58362	0.119811	0.298348	-4.90027
ENSG00000037280	brown	0.104509	5.74601	1.4685	0.148457	0.340574	-5.06221
ENSG00000037474	greenyellow	-0.0733839	7.96905	-0.671832	0.504894	0.697202	-5.86528
ENSG00000037637	brown	0.054953	5.62197	0.623561	0.535852	0.718665	-5.89529
ENSG00000037757	blue	-0.324092	6.74594	-2.75293	0.0082992	0.0600114	-2.68677
ENSG00000037897	blue	-0.0268511	3.87077	-0.313333	0.755378	0.868047	-6.03532
ENSG00000038382	blue	-0.0568799	6.20068	-0.485017	0.629859	0.784666	-5.96918
ENSG00000040275	blue	-0.0470263	3.84129	-0.430735	0.668578	0.811898	-5.99314
ENSG00000040933	blue	-0.272185	9.25854	-2.58704	0.012748	0.080224	-3.05775
ENSG00000041880	magenta	0.230454	4.57086	3.01437	0.00409606	0.0396689	-2.06943
ENSG00000042493	magenta	0.317569	7.72671	2.51423	0.0153162	0.0895809	-3.2152
ENSG00000043143	brown	-0.236841	7.71625	-2.18981	0.0334028	0.140861	-3.87415
ENSG00000044115	magenta	0.275796	9.38312	2.03633	0.0472236	0.173392	-4.1603
ENSG00000044446	magenta	0.104326	6.98666	1.45377	0.152481	0.345167	-5.08212
ENSG00000046647	blue	-0.00733909	5.72826	-0.0989258	0.921607	0.957037	-6.07808
ENSG00000047056	blue	-0.126089	9.94148	-1.8595	0.0690573	0.219458	-4.46835
ENSG00000047188	blue	-0.305492	8.05278	-2.61502	0.0118704	0.0771054	-2.99636
ENSG00000047249	magenta	-0.082777	7.09373	-0.970016	0.336875	0.552667	-5.63172
ENSG00000047579	magenta	0.088303	8.68142	0.879701	0.38338	0.59363	-5.71114
ENSG00000047644	magenta	0.0257677	8.22323	0.235986	0.814442	0.899521	-6.05586
ENSG00000048028	blue	-0.163364	7.51972	-1.5979	0.116592	0.292802	-4.87943
ENSG00000048462	blue	-0.159164	4.60332	-0.651948	0.517528	0.705947	-5.87791
ENSG00000048707	blue	-0.144252	7.49896	-1.62827	0.109979	0.285396	-4.83453
ENSG00000048828	cyan	0.0387043	10.177	0.639007	0.52584	0.712812	-5.88593
ENSG00000048991	blue	-0.197074	6.55514	-1.79283	0.0792676	0.236773	-4.57827
ENSG00000049089	magenta	0.0936836	4.61207	0.770549	0.44473	0.646164	-5.7971
ENSG00000049245	cyan	0.260965	9.37766	3.35391	0.00155761	0.0241266	-1.2135
ENSG00000049323	magenta	0.111392	6.57496	0.468951	0.641216	0.792935	-5.97656
ENSG00000049449	cyan	0.0652164	7.65703	0.645341	0.521763	0.709674	-5.88202
ENSG00000049618	blue	-0.226907	7.52373	-2.24395	0.0294578	0.130068	-3.76918
ENSG00000049759	brown	0.274589	5.45657	1.29686	0.200845	0.405905	-5.28285
ENSG00000049769	brown	-0.241406	5.67521	-3.84138	0.00035682	0.0112107	0.106975
ENSG00000049860	greenyellow	0.0759972	9.87491	0.958349	0.342663	0.557167	-5.6424
ENSG00000050165	brown	-0.633422	4.46663	-4.99487	8.11e-06	0.00239612	3.53972
ENSG00000050344	cyan	-0.0739553	7.07984	-0.77892	0.439829	0.641766	-5.7909
ENSG00000050393	blue	0.0318837	7.04141	0.289996	0.773061	0.876769	-6.04212
ENSG00000050426	brown	-0.226617	6.87289	-2.86659	0.00613184	0.050869	-2.42312
ENSG00000051180	magenta	-0.0310468	4.72556	-0.308785	0.758814	0.869661	-6.03669
ENSG00000051382	greenyellow	-0.0655501	10.6836	-0.862275	0.3928	0.602519	-5.7256
ENSG00000051620	blue	0.0461982	8.72848	0.459112	0.648214	0.795675	-5.98096
ENSG00000051825	blue	-0.482072	6.74632	-3.67652	0.000593427	0.013565	-0.350512
ENSG00000052749	magenta	0.0883928	6.53512	0.783965	0.436891	0.639388	-5.78713
ENSG00000052795	greenyellow	0.186755	7.1377	1.37016	0.176976	0.378379	-5.1917
ENSG00000052841	blue	-0.315814	8.15437	-2.81079	0.00712012	0.0554922	-2.55349
ENSG00000053524	blue	0.07967	2.36505	0.78224	0.437895	0.640011	-5.78842
ENSG00000054267	blue	0.126929	9.78559	1.79734	0.0785397	0.235406	-4.57095
ENSG00000054277	cyan	0.0417866	6.35899	0.345713	0.731061	0.852936	-6.02501
ENSG00000054282	greenyellow	-0.165402	7.69173	-1.70279	0.0950392	0.263841	-4.72117
ENSG00000054523	greenyellow	0.172407	7.77861	1.39448	0.169559	0.368393	-5.16045
ENSG00000054654	blue	-0.0184008	8.77231	-0.148971	0.882197	0.937877	-6.07207
ENSG00000054793	brown	0.0165009	7.21839	0.108575	0.913989	0.953021	-6.07711
ENSG00000054967	magenta	0.274073	6.56816	3.82179	0.000379248	0.0115334	0.0520749
ENSG00000055118	brown	0.0342088	4.81883	0.414974	0.68	0.8197	-5.99957
ENSG00000055147	greenyellow	0.0146917	6.36597	0.178658	0.858954	0.926507	-6.06736
ENSG00000055163	brown	-0.273305	10.0159	-3.39361	0.0013864	0.0222527	-1.10977
ENSG00000055483	brown	-0.398125	7.0906	-4.08123	0.000167416	0.00783856	0.790049
ENSG00000055609	blue	-0.0334047	9.68146	-0.30447	0.762079	0.871678	-6.03796
ENSG00000055955	blue	0.192047	5.67727	1.54451	0.128996	0.311588	-4.95652
ENSG00000055957	magenta	0.0905054	3.92833	1.33935	0.186729	0.388288	-5.23057
ENSG00000056558	blue	-0.408098	6.86791	-3.03503	0.003868	0.0385929	-2.01902
ENSG00000056972	brown	-0.446646	6.53087	-4.16976	0.000126033	0.00703194	1.04697
ENSG00000057252	greenyellow	-0.0711915	7.45156	-0.609234	0.545227	0.725155	-5.90378
ENSG00000057294	brown	0.0896177	4.30692	0.992041	0.326125	0.543337	-5.61122
ENSG00000057608	greenyellow	-0.0220428	10.8616	-0.277862	0.782305	0.883408	-6.04545
ENSG00000057704	cyan	0.0266496	8.69018	0.215544	0.830251	0.907754	-6.06033
ENSG00000057935	blue	-0.278199	5.1462	-3.24964	0.00210794	0.0273046	-1.48244
ENSG00000058600	blue	-0.16424	5.68015	-1.80535	0.0772593	0.23361	-4.5579
ENSG00000058668	blue	-0.218759	7.45629	-1.95782	0.056046	0.194012	-4.3
ENSG00000058866	magenta	0.0320471	3.85564	0.374342	0.70979	0.839842	-6.01505
ENSG00000059377	magenta	0.267926	8.49047	2.80113	0.00730555	0.0561868	-2.57588
ENSG00000059378	magenta	0.204108	8.91633	1.76663	0.0836139	0.242891	-4.62052
ENSG00000059691	magenta	-0.0130035	6.19137	-0.137436	0.891258	0.941102	-6.07367
ENSG00000059728	cyan	-0.0133122	12.6842	-0.176067	0.860978	0.927267	-6.06781
ENSG00000060762	cyan	0.0879423	7.59352	0.901409	0.371847	0.583082	-5.69273
ENSG00000061337	magenta	0.13287	4.64772	1.62106	0.111521	0.285407	-4.84526
ENSG00000061918	cyan	0.103215	5.65781	0.454412	0.651569	0.798121	-5.98303
ENSG00000061936	brown	-0.152162	9.45216	-2.46395	0.0173546	0.0956232	-3.32193
ENSG00000062194	blue	-0.00959832	10.2062	-0.17082	0.86508	0.929494	-6.06869
ENSG00000062282	magenta	-0.0384808	8.88781	-0.248484	0.804814	0.894582	-6.05293
ENSG00000062716	greenyellow	0.340134	10.9785	3.63154	0.000680564	0.0143096	-0.473457
ENSG00000063046	blue	-0.206361	11.0718	-2.29217	0.0262979	0.12085	-3.67396
ENSG00000063127	blue	-0.301837	6.37222	-2.61252	0.0119466	0.0773737	-3.00188
ENSG00000063180	brown	0.117131	3.48163	1.35312	0.182323	0.383079	-5.21331
ENSG00000063587	blue	-0.35124	6.61058	-3.59726	0.000755109	0.0149336	-0.566644
ENSG00000063660	magenta	0.0339804	5.2772	0.456456	0.65011	0.797505	-5.98214
ENSG00000064115	cyan	0.0615591	7.53276	0.876485	0.385108	0.595264	-5.71383
ENSG00000064199	brown	0.00281986	3.20282	0.0220255	0.982518	0.988543	-6.08258
ENSG00000064225	greenyellow	0.165373	8.6554	1.34202	0.18587	0.386938	-5.22725
ENSG00000064313	blue	-0.0399756	6.97037	-0.545643	0.587825	0.756775	-5.93909
ENSG00000064393	brown	-0.052945	7.76458	-0.459178	0.648168	0.795675	-5.98093
ENSG00000064607	blue	-0.16357	8.36985	-3.16392	0.00269329	0.0319873	-1.69957
ENSG00000064652	cyan	-0.0448914	5.62708	-0.667857	0.507406	0.698511	-5.86784
ENSG00000064687	brown	0.163155	6.3446	1.62363	0.11097	0.285396	-4.84144
ENSG00000064763	greenyellow	0.277227	7.9669	2.43518	0.0186282	0.100271	-3.38224
ENSG00000064932	magenta	0.00435225	6.09568	0.0607222	0.951831	0.97269	-6.08103
ENSG00000064933	blue	-0.342205	6.20004	-2.40748	0.019934	0.103284	-3.43983
ENSG00000065029	brown	-0.0863328	6.02438	-1.48243	0.144727	0.335149	-5.0432
ENSG00000065060	blue	-0.0864223	6.30125	-0.975378	0.334236	0.549744	-5.62677
ENSG00000065308	blue	0.00823434	6.42827	0.131017	0.896306	0.942676	-6.0745
ENSG00000065357	blue	-0.430148	8.80064	-2.76127	0.00811891	0.0594492	-2.66769
ENSG00000065427	magenta	0.00847216	9.71326	0.0851834	0.932468	0.961562	-6.0793
ENSG00000065457	blue	0.093118	6.98883	1.20345	0.234672	0.446123	-5.39223
ENSG00000065491	brown	0.212118	7.47419	1.49602	0.141159	0.330166	-5.0245
ENSG00000065526	blue	-0.113495	8.84137	-1.08412	0.283697	0.501785	-5.52076
ENSG00000065534	magenta	-0.156527	7.61606	-0.944125	0.349808	0.562339	-5.65525
ENSG00000065675	blue	-0.342559	7.49402	-2.15415	0.0362498	0.147307	-3.94216
ENSG00000065717	brown	-0.0867688	4.50293	-0.968359	0.337693	0.553301	-5.63324
ENSG00000065802	brown	-0.274146	6.76139	-3.28838	0.00188487	0.0260978	-1.38312
ENSG00000065882	magenta	0.0938557	8.77029	0.847979	0.400635	0.608958	-5.73726
ENSG00000065911	greenyellow	0.148212	7.19716	1.01427	0.315511	0.532347	-5.59008
ENSG00000065978	magenta	0.0479484	12.9666	0.632778	0.529865	0.71477	-5.88973
ENSG00000065989	magenta	0.204643	4.8379	2.57925	0.0130027	0.0810994	-3.07476
ENSG00000066056	magenta	0.0948243	3.37341	1.03789	0.304492	0.521214	-5.56713
ENSG00000066230	brown	0.175191	4.38976	2.82677	0.00682298	0.0539746	-2.51633
ENSG00000066336	magenta	0.265766	7.06098	2.05151	0.0456645	0.170281	-4.13277
ENSG00000066651	blue	-0.524811	6.79333	-3.66201	0.000620287	0.0136539	-0.390249
ENSG00000066926	brown	0.238785	8.4588	0.694753	0.490541	0.684766	-5.85027
ENSG00000067113	blue	-0.222858	6.70605	-2.08234	0.042635	0.163028	-4.07632
ENSG00000067141	brown	-0.0664795	4.2858	-0.596798	0.553431	0.730325	-5.91098
ENSG00000067191	brown	0.0400467	5.26903	0.536494	0.594081	0.760747	-5.94385
ENSG00000067365	magenta	0.114558	6.58097	1.23899	0.22134	0.430816	-5.35151
ENSG00000067560	magenta	0.0112514	11.683	0.173352	0.8631	0.928492	-6.06827
ENSG00000067596	cyan	-0.0497194	7.32345	-0.514854	0.609005	0.771929	-5.9548
ENSG00000067992	cyan	0.138124	7.94778	1.25531	0.21541	0.423929	-5.33244
ENSG00000068024	cyan	0.114751	8.48443	0.864452	0.391615	0.601972	-5.72381
ENSG00000068079	magenta	0.57883	7.74533	3.79772	0.000408672	0.0120694	-0.0151953
ENSG00000068383	magenta	-0.038792	7.21899	-0.442241	0.66029	0.804659	-5.9883
ENSG00000068400	blue	0.127354	7.25342	2.18559	0.033729	0.141228	-3.88224
ENSG00000068489	greenyellow	0.0118816	9.61478	0.191685	0.848793	0.920926	-6.06503
ENSG00000068650	cyan	0.188316	8.34113	2.11885	0.0392754	0.155071	-4.00857
ENSG00000068697	cyan	0.0327139	9.68581	0.451668	0.653531	0.799101	-5.98423
ENSG00000068745	magenta	0.0358809	7.69384	0.581591	0.563549	0.737068	-5.9196
ENSG00000068976	blue	-0.0327893	4.36972	-0.203886	0.8393	0.913989	-6.06269
ENSG00000069020	blue	-0.191153	5.9493	-1.43162	0.158698	0.355426	-5.11174
ENSG00000069188	brown	0.154682	5.50096	1.89499	0.0640914	0.209885	-4.40843
ENSG00000069329	greenyellow	-0.0556261	9.53793	-0.758764	0.451683	0.652841	-5.80572
ENSG00000069431	blue	0.0451004	3.39843	0.729722	0.469087	0.666043	-5.8264
ENSG00000069493	blue	-0.387389	9.12341	-3.04377	0.00377521	0.0382141	-1.99765
ENSG00000069667	blue	-0.549885	9.09933	-3.45034	0.00117253	0.0195275	-0.9603
ENSG00000069849	cyan	0.110491	9.09929	1.02672	0.309671	0.526214	-5.57805
ENSG00000069869	blue	0.112865	4.27657	1.22592	0.226176	0.434844	-5.36661
ENSG00000069966	brown	-0.435952	6.74447	-2.98224	0.00447573	0.041742	-2.14734
ENSG00000070018	blue	0.126274	3.80843	1.57233	0.122407	0.301593	-4.91664
ENSG00000070081	blue	-0.0736317	9.75219	-0.464564	0.644332	0.793768	-5.97854
ENSG00000070087	blue	-0.258224	6.58834	-2.10389	0.0406231	0.157885	-4.03645
ENSG00000070366	brown	-0.144687	5.68343	-1.85495	0.0697174	0.220728	-4.47597
ENSG00000070371	magenta	0.279409	6.07165	1.85167	0.0701958	0.221869	-4.48144
ENSG00000070444	magenta	0.103602	7.73233	1.40221	0.167252	0.365528	-5.1504
ENSG00000070476	brown	-0.032376	9.124	-0.286889	0.775425	0.877653	-6.04299
ENSG00000070501	greenyellow	0.370393	8.57704	3.03686	0.00384837	0.0385667	-2.01455
ENSG00000070526	brown	-0.00441082	3.10177	-0.0394431	0.9687	0.981326	-6.08206
ENSG00000070540	magenta	0.0666404	9.1518	0.751176	0.456194	0.657429	-5.8112
ENSG00000070614	magenta	0.296779	6.23137	3.27708	0.00194753	0.0264684	-1.41217
ENSG00000070669	blue	-0.519823	6.98706	-3.99784	0.000218269	0.00904775	0.550326
ENSG00000070718	blue	-0.330944	5.93471	-2.60032	0.0123244	0.0783315	-3.02868
ENSG00000070731	magenta	0.22061	8.48399	1.35575	0.181489	0.382574	-5.20999
ENSG00000070770	blue	-0.0809604	7.62805	-0.829193	0.411077	0.618024	-5.75229
ENSG00000070785	greenyellow	-0.17624	6.53819	-2.35153	0.022825	0.112851	-3.55455
ENSG00000070814	brown	-0.0185658	6.68596	-0.247048	0.805919	0.895099	-6.05328
ENSG00000071051	brown	-0.219317	9.12316	-2.74332	0.00851158	0.060773	-2.70871
ENSG00000071054	greenyellow	0.00935021	8.88299	0.105871	0.916123	0.954343	-6.07739
ENSG00000071073	blue	-0.442901	8.45777	-4.31589	7.85e-05	0.00599449	1.47618
ENSG00000071082	blue	-0.190615	11.7801	-0.738349	0.463878	0.661781	-5.82034
ENSG00000071205	brown	-0.047712	5.82751	-0.706744	0.483123	0.678763	-5.84221
ENSG00000071243	blue	0.116579	7.45751	1.31286	0.195439	0.399168	-5.26335
ENSG00000071539	greenyellow	-0.0228772	3.04715	-0.292395	0.771238	0.875779	-6.04145
ENSG00000071967	cyan	0.296968	6.79421	1.55279	0.127007	0.308634	-4.94472
ENSG00000072071	brown	-0.0925543	5.14754	-1.3193	0.193293	0.396614	-5.25544
ENSG00000072121	blue	-0.0295002	7.90189	-0.266508	0.790984	0.887645	-6.04844
ENSG00000072210	greenyellow	-0.104671	7.85038	-1.1298	0.264144	0.481869	-5.47305
ENSG00000072401	greenyellow	0.199241	8.7554	1.66335	0.102723	0.276299	-4.78172
ENSG00000072818	brown	-0.0959877	7.56704	-1.05775	0.295433	0.513041	-5.54744
ENSG00000072840	blue	0.0833957	4.96825	0.959583	0.342048	0.556798	-5.64127
ENSG00000072849	greenyellow	-0.00871585	7.34341	-0.103635	0.917888	0.955406	-6.07761
ENSG00000072858	blue	-0.46086	5.30648	-3.45167	0.00116791	0.019524	-0.956776
ENSG00000072952	magenta	-0.0847305	8.0768	-0.468178	0.641764	0.792935	-5.97691
ENSG00000073008	magenta	0.149459	6.08414	1.72235	0.0914092	0.257141	-4.69068
ENSG00000073111	magenta	0.160766	5.13123	1.201	0.235612	0.446985	-5.39499
ENSG00000073150	magenta	0.0881938	5.69855	0.851854	0.398502	0.608258	-5.73412
ENSG00000073350	brown	0.0279569	6.95102	0.315432	0.753793	0.866829	-6.03468
ENSG00000073464	magenta	0.0532694	4.61123	0.311184	0.757001	0.868561	-6.03597
ENSG00000073605	blue	-0.336111	7.08132	-3.45593	0.00115325	0.0194255	-0.945494
ENSG00000073737	cyan	0.998761	8.18105	4.86442	1.26e-05	0.00311145	3.13578
ENSG00000073792	magenta	0.304466	7.7424	0.984028	0.330009	0.546315	-5.61873
ENSG00000073849	brown	-0.427648	9.615	-3.56933	0.000821525	0.015421	-0.642168
ENSG00000073910	greenyellow	0.271667	7.47868	2.20029	0.0326047	0.13875	-3.85399
ENSG00000073921	greenyellow	0.0612776	10.0896	1.0016	0.32153	0.538314	-5.60218
ENSG00000073969	greenyellow	-0.151573	6.64403	-1.2264	0.225997	0.434844	-5.36606
ENSG00000074054	blue	0.00607357	8.89965	0.0938056	0.925652	0.958765	-6.07855
ENSG00000074319	magenta	0.0760714	8.27165	0.851467	0.398715	0.608258	-5.73443
ENSG00000074416	magenta	0.0222332	5.35934	0.156507	0.876287	0.934734	-6.07096
ENSG00000074621	blue	-0.0765964	7.10879	-1.03412	0.306235	0.522379	-5.57083
ENSG00000074660	magenta	0.507055	7.69533	2.90446	0.00553541	0.0478943	-2.33365
ENSG00000074964	magenta	0.22904	6.11825	1.72196	0.0914795	0.257141	-4.69128
ENSG00000075240	magenta	-0.0721728	5.76832	-0.64989	0.518844	0.707225	-5.8792
ENSG00000075275	blue	-0.164145	4.58761	-1.97571	0.0539192	0.189423	-4.26856
ENSG00000075292	blue	-0.0151855	8.86495	-0.204353	0.838937	0.913989	-6.0626
ENSG00000075407	blue	-0.238573	7.4111	-2.52077	0.0150675	0.0887621	-3.20119
ENSG00000075415	magenta	-0.138792	10.3092	-2.00947	0.0500967	0.180723	-4.20862
ENSG00000075651	greenyellow	0.0786312	5.65063	0.693707	0.491192	0.684916	-5.85096
ENSG00000075826	blue	-0.273064	5.51953	-2.23095	0.0303651	0.132298	-3.79456
ENSG00000076067	magenta	-0.0656243	6.63954	-0.521009	0.604743	0.768946	-5.95173
ENSG00000076201	magenta	0.00446154	5.621	0.0488686	0.961226	0.976882	-6.08166
ENSG00000076258	greenyellow	-0.059527	3.59247	-0.544797	0.588402	0.757084	-5.93953
ENSG00000076356	magenta	0.157366	4.24787	1.5256	0.133636	0.318283	-4.98327
ENSG00000076513	cyan	0.117678	10.8174	1.61781	0.11222	0.286368	-4.85007
ENSG00000076555	blue	-0.211453	7.79674	-1.32019	0.192997	0.396349	-5.25434
ENSG00000076641	blue	-0.196433	9.58749	-2.06317	0.0444971	0.16783	-4.11149
ENSG00000076944	magenta	0.23294	7.66728	1.92059	0.0607023	0.203263	-4.36462
ENSG00000077044	brown	-0.177099	9.24089	-2.38383	0.0211133	0.107016	-3.48858
ENSG00000077097	blue	-0.249823	8.87861	-1.94705	0.0573604	0.196677	-4.3188
ENSG00000077150	magenta	0.186959	6.64584	1.63158	0.109276	0.284114	-4.82958
ENSG00000077585	magenta	0.129175	7.31583	0.850333	0.399338	0.608418	-5.73535
ENSG00000077721	greenyellow	0.114195	8.66666	2.00016	0.0511264	0.183393	-4.22523
ENSG00000077782	brown	0.0419936	8.23674	0.623338	0.535997	0.718665	-5.89543
ENSG00000078124	greenyellow	0.241993	5.98923	1.82996	0.0734345	0.227812	-4.51748
ENSG00000078237	greenyellow	0.0440902	6.00741	0.339369	0.735804	0.854347	-6.02711
ENSG00000078246	brown	0.0167271	5.79908	0.200773	0.841719	0.915496	-6.0633
ENSG00000078269	blue	-0.205439	7.18301	-1.35557	0.181544	0.382574	-5.21021
ENSG00000078369	magenta	0.105828	9.69388	0.97404	0.334893	0.550084	-5.628
ENSG00000078401	greenyellow	-0.0609916	4.62077	-0.686179	0.495884	0.690372	-5.85594
ENSG00000078403	blue	-0.124903	9.05727	-1.82821	0.0737013	0.228319	-4.52037
ENSG00000078674	blue	-0.167967	8.3964	-1.79791	0.078447	0.23539	-4.57001
ENSG00000078687	blue	-0.414414	6.64543	-3.66472	0.000615184	0.0136539	-0.382834
ENSG00000078699	brown	-0.242132	7.08581	-3.37921	0.00144632	0.0228829	-1.14748
ENSG00000078902	magenta	0.0130036	7.46394	0.172414	0.863833	0.928605	-6.06842
ENSG00000079134	blue	-0.239286	8.08761	-2.30998	0.0252097	0.118299	-3.6384
ENSG00000079277	magenta	0.141187	8.2774	0.906599	0.369123	0.579999	-5.68827
ENSG00000079335	blue	-0.335824	8.67153	-3.25945	0.0020492	0.0268696	-1.45736
ENSG00000079385	cyan	0.647912	8.17871	3.9965	0.000219196	0.00904775	0.546498
ENSG00000079435	brown	0.226611	3.24426	2.03615	0.0472424	0.173392	-4.16063
ENSG00000079459	magenta	0.0398912	9.82724	0.408146	0.684972	0.823629	-6.00228
ENSG00000079691	blue	-0.203003	6.43024	-1.21361	0.230804	0.440536	-5.38071
ENSG00000079739	magenta	-0.0189448	8.11035	-0.197554	0.844224	0.917319	-6.06392
ENSG00000080573	blue	-0.168857	3.75857	-2.03087	0.0477957	0.175277	-4.17016
ENSG00000080815	cyan	0.275215	9.57382	2.07673	0.0431732	0.164485	-4.08665
ENSG00000080823	blue	0.113358	4.64654	1.09279	0.279911	0.498793	-5.51185
ENSG00000080947	blue	-0.178014	5.95334	-1.63712	0.10811	0.282886	-4.8213
ENSG00000081052	blue	-0.416452	4.9551	-3.23921	0.00217213	0.0279313	-1.50905
ENSG00000081059	brown	-0.519683	9.27927	-4.25849	9.46e-05	0.00634979	1.30683
ENSG00000081665	blue	-0.269095	7.61268	-2.44411	0.0182243	0.0989381	-3.36359
ENSG00000081985	magenta	-0.210113	4.09579	-1.39493	0.169424	0.368393	-5.15986
ENSG00000082014	magenta	0.465503	7.06359	4.74366	1.9e-05	0.00362694	2.76468
ENSG00000082146	greenyellow	0.0747117	10.3513	0.339196	0.735934	0.854347	-6.02716
ENSG00000082397	greenyellow	0.515411	6.80043	2.29242	0.0262826	0.12085	-3.67347
ENSG00000082438	blue	-0.172861	6.01283	-1.1584	0.252401	0.468232	-5.44224
ENSG00000082458	blue	-0.108826	5.90431	-1.09219	0.280171	0.498857	-5.51246
ENSG00000082515	greenyellow	-0.0495372	6.88118	-0.281836	0.779274	0.880435	-6.04438
ENSG00000082805	blue	-0.0677125	5.47042	-0.667383	0.507706	0.698707	-5.86814
ENSG00000083444	magenta	0.252594	5.85814	2.39332	0.0206327	0.105546	-3.46906
ENSG00000083535	blue	-0.305627	6.67733	-3.10399	0.00319012	0.0346379	-1.84918
ENSG00000083807	brown	-0.0378614	6.34984	-0.552928	0.582865	0.753337	-5.93524
ENSG00000083814	blue	-0.174225	6.13312	-1.81191	0.0762238	0.232694	-4.54717
ENSG00000083838	brown	0.135168	6.07865	1.77185	0.0827317	0.241756	-4.61214
ENSG00000083844	blue	-0.424401	7.25761	-2.98836	0.00440094	0.0416584	-2.13254
ENSG00000084070	magenta	0.0168868	10.8538	0.138791	0.890192	0.941102	-6.07349
ENSG00000084072	brown	-0.11389	6.8191	-1.29909	0.200083	0.404919	-5.28014
ENSG00000084073	greenyellow	0.151496	7.99202	1.41045	0.164818	0.362894	-5.13964
ENSG00000084090	magenta	-0.164543	10.4956	-1.69494	0.0965293	0.265969	-4.73332
ENSG00000084110	cyan	0.197771	8.90833	1.31735	0.19394	0.397337	-5.25783
ENSG00000084112	brown	-0.19578	7.17733	-1.76328	0.084183	0.244217	-4.62588
ENSG00000084234	magenta	0.081205	11.1554	0.67485	0.502991	0.696111	-5.86333
ENSG00000084444	magenta	-0.0501237	4.31138	-0.374843	0.70942	0.839628	-6.01487
ENSG00000084693	brown	-0.0208052	5.92257	-0.231093	0.818219	0.901894	-6.05697
ENSG00000084733	greenyellow	0.0653711	9.82667	0.841565	0.404182	0.611936	-5.74243
ENSG00000084754	magenta	-0.062955	9.95687	-0.882806	0.381717	0.591882	-5.70853
ENSG00000085063	blue	0.273533	8.98784	2.77259	0.00787976	0.0586908	-2.64171
ENSG00000085265	magenta	0.387344	11.2636	3.07156	0.00349372	0.0364169	-1.92937
ENSG00000085377	magenta	-0.131379	6.58557	-1.07475	0.287829	0.504784	-5.53031
ENSG00000085465	blue	-0.428421	4.08588	-4.39728	6.01e-05	0.00504555	1.71786
ENSG00000085514	magenta	0.162269	10.34	1.62272	0.111164	0.285396	-4.84279
ENSG00000085733	magenta	-0.189268	6.91933	-0.756609	0.452961	0.65412	-5.80728
ENSG00000085788	blue	-0.368131	7.43042	-2.49648	0.0160095	0.0916119	-3.25306
ENSG00000085840	magenta	0.150037	4.27968	1.92033	0.0607352	0.203263	-4.36506
ENSG00000085871	magenta	0.0416335	8.25671	0.351816	0.726508	0.850312	-6.02295
ENSG00000085978	blue	-0.118064	7.80169	-1.48379	0.144365	0.33466	-5.04133
ENSG00000086102	blue	-0.202148	6.91747	-2.19448	0.0330454	0.140221	-3.86518
ENSG00000086232	magenta	0.0254152	9.31281	0.126081	0.900191	0.94556	-6.07512
ENSG00000086475	cyan	-0.392747	7.44258	-2.98252	0.00447227	0.041742	-2.14666
ENSG00000086730	magenta	0.195874	8.71926	2.37877	0.0213738	0.107843	-3.49897
ENSG00000086758	brown	-0.0286028	12.6502	-0.45392	0.651921	0.798234	-5.98325
ENSG00000086848	blue	-0.435725	5.26281	-4.28833	8.59e-05	0.00619536	1.39475
ENSG00000087008	magenta	-0.160451	5.66166	-1.49298	0.141952	0.331671	-5.0287
ENSG00000087087	brown	-0.111505	8.22577	-1.24656	0.218574	0.428065	-5.34269
ENSG00000087157	brown	0.282535	8.86549	2.41856	0.0194023	0.102402	-3.41687
ENSG00000087253	greenyellow	0.52844	9.03894	4.07073	0.000173124	0.00798896	0.75973
ENSG00000087258	magenta	0.090763	4.51975	1.1838	0.242288	0.454996	-5.41426
ENSG00000087266	magenta	-0.00348227	8.50603	-0.0358421	0.971556	0.982127	-6.08219
ENSG00000087299	blue	-0.120391	3.1171	-1.4212	0.161687	0.359065	-5.12551
ENSG00000087586	cyan	0.267823	5.99759	1.65821	0.103761	0.278077	-4.78952
ENSG00000087589	magenta	0.0204584	7.18518	0.125779	0.900429	0.94556	-6.07516
ENSG00000088038	brown	0.260128	5.96105	2.44988	0.0179673	0.0977825	-3.35149
ENSG00000088298	magenta	0.183972	8.18458	2.57453	0.0131592	0.0813444	-3.08504
ENSG00000088305	blue	-0.10894	4.28959	-1.74132	0.0879986	0.250214	-4.66081
ENSG00000088325	magenta	0.413166	4.06926	2.76025	0.00814068	0.0595029	-2.67002
ENSG00000088387	blue	-0.670114	6.59817	-4.44071	5.21e-05	0.00461846	1.84752
ENSG00000088538	blue	-0.222799	4.68601	-1.53246	0.131938	0.315427	-4.9736
ENSG00000088727	magenta	0.0378101	5.56188	0.501687	0.618168	0.778083	-5.96125
ENSG00000088808	brown	-0.415549	6.35576	-4.46589	4.8e-05	0.0045346	1.92294
ENSG00000088812	magenta	-0.043091	5.61437	-0.464852	0.644128	0.793768	-5.97841
ENSG00000088827	cyan	0.211375	5.77757	0.944263	0.349738	0.562339	-5.65512
ENSG00000088832	magenta	0.00702155	11.9763	0.131664	0.895797	0.942676	-6.07442
ENSG00000088854	blue	0.0884144	5.81958	1.39281	0.170061	0.368807	-5.16261
ENSG00000088876	greenyellow	-0.291877	5.74348	-2.39659	0.0204696	0.104949	-3.46233
ENSG00000088899	blue	-0.0791335	3.71191	-1.07717	0.28676	0.503581	-5.52786
ENSG00000088930	greenyellow	0.073296	8.50794	0.892836	0.376375	0.586953	-5.70005
ENSG00000088986	magenta	-0.0424993	8.33819	-0.3126	0.755931	0.868159	-6.03554
ENSG00000088992	magenta	0.160328	8.80674	0.624988	0.534923	0.718665	-5.89444
ENSG00000089009	blue	-0.209901	11.4689	-1.64373	0.106732	0.281274	-4.81138
ENSG00000089012	brown	-0.715703	7.0531	-3.7611	0.000457676	0.0128323	-0.11709
ENSG00000089022	blue	-0.105787	6.54453	-1.3056	0.197876	0.402291	-5.27222
ENSG00000089041	cyan	0.413775	7.0427	2.38532	0.0210374	0.106876	-3.48553
ENSG00000089053	blue	-0.136469	8.72778	-1.93851	0.0584207	0.197936	-4.33364
ENSG00000089091	blue	-0.0683023	4.13258	-0.710073	0.481076	0.676925	-5.83995
ENSG00000089094	brown	-0.116074	8.15678	-1.2635	0.212477	0.420211	-5.32278
ENSG00000089123	blue	-0.479874	5.90307	-4.19917	0.000114631	0.00695635	1.13284
ENSG00000089127	magenta	0.484092	8.98044	2.28831	0.0265394	0.121708	-3.68165
ENSG00000089154	brown	-0.2593	7.38305	-2.20362	0.0323545	0.138217	-3.84757
ENSG00000089169	magenta	-0.298322	5.25438	-1.45516	0.152099	0.344597	-5.08025
ENSG00000089177	greenyellow	0.126384	3.50082	1.52222	0.134478	0.319946	-4.98801
ENSG00000089220	brown	-0.476108	9.68038	-3.26218	0.00203312	0.0268058	-1.45037
ENSG00000089335	blue	-0.233965	5.8711	-1.28107	0.206291	0.413702	-5.30187
ENSG00000089737	blue	-0.25477	8.66623	-1.92022	0.0607496	0.203263	-4.36525
ENSG00000089775	blue	-0.617259	8.06691	-4.18967	0.000118199	0.00703194	1.10507
ENSG00000089902	cyan	0.00918806	8.17606	0.0855193	0.932202	0.961562	-6.07927
ENSG00000090006	brown	-0.0141063	5.65538	-0.179499	0.858297	0.926419	-6.06722
ENSG00000090061	magenta	0.00488197	10.0578	0.070498	0.944089	0.96925	-6.08041
ENSG00000090339	magenta	0.485309	7.91493	4.13701	0.00014003	0.00713027	0.951639
ENSG00000090376	greenyellow	0.465993	8.56206	2.86195	0.00620894	0.0511808	-2.43404
ENSG00000090382	cyan	0.0881376	12.9497	1.23097	0.224299	0.433571	-5.3608
ENSG00000090487	magenta	-0.0920622	9.72639	-1.29012	0.203155	0.408338	-5.29099
ENSG00000090615	brown	-0.168256	8.66438	-1.87259	0.0671887	0.215218	-4.44636
ENSG00000090659	magenta	0.102736	5.17538	1.6097	0.113986	0.289283	-4.86207
ENSG00000090674	magenta	0.255104	6.76153	1.35128	0.182906	0.383834	-5.21562
ENSG00000090857	brown	-0.323201	7.39404	-2.01608	0.049376	0.179291	-4.19678
ENSG00000090863	brown	-0.180956	8.43147	-1.69954	0.0956545	0.264678	-4.72621
ENSG00000090905	blue	-0.289134	7.48609	-2.95357	0.00484216	0.0440707	-2.21641
ENSG00000090924	brown	0.0385081	6.24082	0.614413	0.541828	0.72336	-5.90073
ENSG00000090971	brown	0.0511218	5.5503	0.660765	0.511904	0.70093	-5.87236
ENSG00000090975	brown	-0.104794	5.11384	-0.963179	0.340259	0.555192	-5.63799
ENSG00000091106	cyan	0.295453	8.51554	2.88351	0.00585834	0.0497173	-2.38325
ENSG00000091262	blue	0.0732744	4.64698	1.01685	0.314294	0.530812	-5.5876
ENSG00000091317	greenyellow	0.0813743	10.3269	0.826328	0.412684	0.618887	-5.75455
ENSG00000091436	greenyellow	0.168556	5.55491	2.10307	0.040698	0.157885	-4.03797
ENSG00000091513	blue	0.0502772	4.15261	0.630338	0.531447	0.716031	-5.89121
ENSG00000091592	blue	0.0456255	8.3084	0.505757	0.615329	0.776181	-5.95928
ENSG00000091651	blue	0.0833964	5.60196	0.989223	0.327487	0.544379	-5.61386
ENSG00000092010	magenta	0.131692	11.4083	1.77329	0.0824911	0.241531	-4.60984
ENSG00000092067	magenta	0.310063	6.04602	2.03762	0.0470898	0.173262	-4.15798
ENSG00000092068	blue	-0.136264	4.38938	-1.17664	0.24511	0.458398	-5.42221
ENSG00000092096	brown	0.0362436	4.39122	0.38904	0.698958	0.833358	-6.00963
ENSG00000092140	blue	-0.102841	7.17166	-1.3465	0.184431	0.3852	-5.22163
ENSG00000092200	cyan	0.082429	5.3132	0.540858	0.591093	0.758997	-5.94159
ENSG00000092203	magenta	0.0158452	8.77955	0.264787	0.792301	0.887645	-6.04889
ENSG00000092295	brown	0.0504174	3.55594	0.602478	0.549676	0.72831	-5.90771
ENSG00000092531	greenyellow	0.0872267	10.0401	1.06394	0.292649	0.509805	-5.54124
ENSG00000092621	brown	0.126771	4.86788	1.62512	0.11065	0.285396	-4.83921
ENSG00000092758	magenta	0.300966	7.02747	1.43058	0.158993	0.355483	-5.11311
ENSG00000092847	magenta	-0.115425	7.6303	-1.7051	0.0946057	0.263256	-4.71759
ENSG00000092871	blue	-0.0930375	10.5753	-1.26258	0.212805	0.420672	-5.32387
ENSG00000092931	greenyellow	0.0751004	6.4756	0.868218	0.389571	0.60007	-5.7207
ENSG00000093009	blue	0.0638623	3.82315	0.641029	0.524536	0.711698	-5.88469
ENSG00000093072	magenta	0.0635881	8.96104	0.382453	0.703804	0.835886	-6.01209
ENSG00000093134	greenyellow	0.215643	8.50664	1.346	0.18459	0.3852	-5.22225
ENSG00000093183	blue	-0.326747	7.06058	-2.95067	0.00488073	0.044216	-2.22337
ENSG00000094804	blue	0.278477	3.10145	2.86536	0.00615213	0.050942	-2.42601
ENSG00000094916	blue	-0.433822	9.24556	-3.62417	0.000695982	0.0144075	-0.493548
ENSG00000095066	blue	0.0507867	4.77009	0.605134	0.547925	0.727243	-5.90617
ENSG00000095383	magenta	0.234673	5.72961	2.5748	0.0131504	0.0813444	-3.08447
ENSG00000095397	brown	0.11447	5.5282	1.23722	0.221993	0.431707	-5.35357
ENSG00000096070	brown	-0.195569	6.32131	-2.13149	0.0381668	0.151776	-3.98488
ENSG00000096092	blue	-0.448248	6.38426	-2.83701	0.00663873	0.0529903	-2.49246
ENSG00000096155	magenta	0.211201	9.48468	1.21359	0.230809	0.440536	-5.38072
ENSG00000096384	blue	-0.290277	10.6097	-2.4163	0.0195096	0.102402	-3.42155
ENSG00000096433	brown	-0.0998308	6.46603	-0.921651	0.361295	0.57408	-5.67518
ENSG00000096872	blue	-0.162021	4.91157	-1.13243	0.26305	0.481401	-5.47025
ENSG00000096968	greenyellow	0.535564	8.6003	4.1307	0.000142898	0.00719361	0.933294
ENSG00000097021	magenta	0.0709256	5.35288	0.601733	0.550168	0.728385	-5.90814
ENSG00000097096	blue	-0.0951823	2.34003	-1.38462	0.172538	0.372089	-5.17319
ENSG00000099194	magenta	0.20262	4.50734	1.62422	0.110842	0.285396	-4.84055
ENSG00000099203	magenta	0.118463	6.68663	1.46141	0.150383	0.342891	-5.07181
ENSG00000099204	blue	-0.745924	9.37478	-4.07996	0.000168096	0.00783856	0.786383
ENSG00000099250	cyan	0.16895	4.57064	1.55197	0.127204	0.308943	-4.9459
ENSG00000099282	brown	0.0532672	4.2737	0.468141	0.641791	0.792935	-5.97693
ENSG00000099284	brown	0.0422182	5.07219	0.441201	0.661038	0.805022	-5.98874
ENSG00000099338	magenta	0.0882098	4.25522	1.20077	0.235701	0.446985	-5.39526
ENSG00000099365	blue	0.0284483	3.34246	0.388347	0.699467	0.833415	-6.00989
ENSG00000099377	magenta	0.134167	4.33939	1.54479	0.12893	0.311588	-4.95613
ENSG00000099725	brown	0.332941	4.45534	1.14843	0.25645	0.47356	-5.45306
ENSG00000099822	brown	0.121981	5.52912	1.74481	0.0873831	0.249264	-4.65529
ENSG00000099889	brown	0.116775	5.71284	1.69772	0.0960008	0.264809	-4.72903
ENSG00000099940	magenta	0.109423	8.40172	1.7006	0.095453	0.264451	-4.72456
ENSG00000099968	magenta	0.118005	7.78728	1.21461	0.230424	0.440437	-5.37956
ENSG00000100003	blue	-0.264409	5.85533	-2.74569	0.00845875	0.0605368	-2.70331
ENSG00000100014	blue	-0.274702	8.25592	-3.90173	0.000295493	0.0106426	0.276946
ENSG00000100024	blue	-0.178082	5.48175	-1.9164	0.0612455	0.204078	-4.37182
ENSG00000100027	brown	-0.231041	8.34261	-2.18921	0.033449	0.140861	-3.8753
ENSG00000100030	greenyellow	0.0146799	9.85813	0.155594	0.877002	0.934787	-6.07109
ENSG00000100034	magenta	0.149821	8.29613	1.41903	0.162317	0.359713	-5.12838
ENSG00000100056	magenta	0.147932	6.19624	1.82559	0.0741029	0.228948	-4.5247
ENSG00000100058	blue	-0.139829	6.21538	-1.50493	0.138857	0.32755	-5.01215
ENSG00000100077	greenyellow	0.0908906	8.32543	0.914906	0.364789	0.576737	-5.68107
ENSG00000100079	magenta	-0.17916	9.15889	-0.504655	0.616098	0.776918	-5.95981
ENSG00000100095	magenta	-0.0329957	3.73142	-0.471406	0.639475	0.792062	-5.97545
ENSG00000100099	blue	-0.121344	6.76048	-1.19329	0.238587	0.449587	-5.40366
ENSG00000100100	brown	-0.220728	9.39741	-2.38945	0.0208273	0.106174	-3.47702
ENSG00000100104	brown	0.046164	8.04843	0.43943	0.662311	0.805612	-5.98949
ENSG00000100109	magenta	0.0412913	8.64082	0.360034	0.720392	0.847161	-6.02012
ENSG00000100129	brown	-0.172642	11.295	-2.19156	0.0332683	0.140494	-3.87078
ENSG00000100139	magenta	0.0136726	5.99346	0.101726	0.919396	0.955861	-6.0778
ENSG00000100162	magenta	0.132346	4.33366	1.40524	0.166354	0.364723	-5.14645
ENSG00000100181	magenta	0.179989	5.25557	1.09759	0.277831	0.496687	-5.50689
ENSG00000100241	brown	-0.124929	7.1264	-1.61147	0.113598	0.288886	-4.85945
ENSG00000100246	magenta	0.13341	4.61085	1.623	0.111104	0.285396	-4.84237
ENSG00000100263	magenta	0.112327	5.67971	1.08151	0.284844	0.502578	-5.52343
ENSG00000100266	magenta	0.0133631	8.44256	0.137854	0.890929	0.941102	-6.07361
ENSG00000100271	brown	-0.0144591	5.10985	-0.158419	0.874787	0.934259	-6.07066
ENSG00000100284	magenta	0.131352	6.53394	1.25046	0.21716	0.42613	-5.33813
ENSG00000100290	brown	-0.116301	4.76781	-1.32059	0.192866	0.396287	-5.25385
ENSG00000100292	magenta	0.267321	7.12923	1.61037	0.113838	0.289283	-4.86108
ENSG00000100294	magenta	-0.0254195	4.88785	-0.309621	0.758182	0.869466	-6.03644
ENSG00000100307	brown	-0.133036	7.94076	-1.81886	0.0751396	0.230842	-4.53577
ENSG00000100311	brown	-0.02241	4.83265	-0.307651	0.759671	0.869823	-6.03702
ENSG00000100336	cyan	0.603831	4.66587	5.01031	7.7e-06	0.00239612	3.58771
ENSG00000100342	magenta	0.559298	7.81598	4.65404	2.57e-05	0.00377278	2.49122
ENSG00000100360	blue	-0.118572	6.40051	-1.31298	0.195397	0.399168	-5.2632
ENSG00000100364	magenta	0.222365	8.7665	2.05895	0.0449171	0.168487	-4.11921
ENSG00000100365	magenta	0.162101	9.5237	1.35956	0.180286	0.38159	-5.20517
ENSG00000100368	magenta	0.0194519	10.8236	0.198557	0.843443	0.916921	-6.06373
ENSG00000100376	magenta	-0.0439053	7.58295	-0.233496	0.816364	0.900661	-6.05643
ENSG00000100380	blue	-0.127726	10.4898	-1.44351	0.155337	0.349133	-5.09589
ENSG00000100385	brown	-0.476985	9.1195	-3.01728	0.00406312	0.0395596	-2.06233
ENSG00000100387	cyan	0.074879	8.36395	0.480121	0.63331	0.787851	-5.97145
ENSG00000100403	brown	0.0663062	9.66006	0.89765	0.373828	0.584422	-5.69595
ENSG00000100410	magenta	-0.0845757	6.95595	-0.803691	0.425516	0.63024	-5.77217
ENSG00000100422	brown	-0.34023	6.70585	-3.90335	0.000293994	0.0106426	0.281534
ENSG00000100425	brown	-0.107629	8.67419	-1.07758	0.286577	0.503581	-5.52743
ENSG00000100427	magenta	0.0555455	5.29587	0.399934	0.69097	0.826849	-6.00549
ENSG00000100445	brown	-0.0927393	6.30053	-1.23357	0.223335	0.433177	-5.35779
ENSG00000100448	magenta	1.20895	5.48402	2.84275	0.00653749	0.0526862	-2.47905
ENSG00000100478	blue	-0.384293	5.90864	-3.68467	0.000578822	0.013565	-0.328135
ENSG00000100504	magenta	0.168296	10.0488	1.32588	0.19112	0.394309	-5.24731
ENSG00000100526	blue	0.173927	4.85104	1.27259	0.209259	0.416206	-5.312
ENSG00000100554	greenyellow	0.0703835	8.1325	0.778688	0.439965	0.641766	-5.79107
ENSG00000100568	cyan	0.148256	9.71301	1.2346	0.222955	0.432818	-5.3566
ENSG00000100577	magenta	0.0958883	5.7618	1.04612	0.300715	0.516343	-5.55901
ENSG00000100592	blue	-0.282883	5.56394	-2.32347	0.0244118	0.116838	-3.61129
ENSG00000100596	greenyellow	0.198568	9.45212	1.70687	0.0942725	0.262659	-4.71483
ENSG00000100600	brown	-0.0533615	3.78031	-0.481712	0.632188	0.787125	-5.97072
ENSG00000100601	cyan	-0.112523	6.91931	-1.31669	0.19416	0.397337	-5.25865
ENSG00000100605	magenta	0.165162	11.0873	2.08216	0.0426522	0.163028	-4.07665
ENSG00000100612	cyan	-0.0913087	10.3615	-1.15232	0.254863	0.471417	-5.44884
ENSG00000100628	brown	-0.0271176	5.20311	-0.276913	0.783029	0.883762	-6.04571
ENSG00000100647	magenta	0.0932871	10.2152	1.01708	0.314187	0.530812	-5.58738
ENSG00000100711	magenta	-0.138062	6.28998	-1.9935	0.0518743	0.185161	-4.23708
ENSG00000100714	cyan	-0.138301	5.40401	-0.990102	0.327062	0.54408	-5.61304
ENSG00000100767	greenyellow	0.267896	7.19105	1.9862	0.052705	0.186832	-4.25002
ENSG00000100813	blue	0.154215	7.90887	1.80077	0.0779888	0.234549	-4.56536
ENSG00000100814	blue	-0.250844	6.22422	-2.27762	0.027218	0.123543	-3.70286
ENSG00000100890	blue	-0.154924	5.27988	-1.45966	0.150862	0.343433	-5.07418
ENSG00000100979	magenta	0.159775	3.92197	1.55298	0.126961	0.308634	-4.94445
ENSG00000100985	magenta	0.375302	8.29451	1.47164	0.147608	0.339689	-5.05793
ENSG00000101000	brown	-0.0909896	4.70153	-0.938317	0.352753	0.565375	-5.66044
ENSG00000101017	magenta	0.328361	7.1047	2.63238	0.0113541	0.0751848	-2.95803
ENSG00000101096	brown	-0.469257	8.16918	-3.84989	0.000347487	0.0112107	0.130852
ENSG00000101104	blue	-0.0752257	7.09205	-0.696233	0.489622	0.684019	-5.84928
ENSG00000101146	magenta	-0.0274487	8.56535	-0.25071	0.803102	0.893456	-6.05239
ENSG00000101150	magenta	0.0423061	8.58691	0.486906	0.628529	0.783671	-5.96829
ENSG00000101160	magenta	0.386848	8.20962	2.92609	0.0052193	0.0462311	-2.28216
ENSG00000101162	magenta	-0.0133013	9.56044	-0.0557029	0.955808	0.974955	-6.08131
ENSG00000101182	magenta	-0.0561851	10.4635	-0.54479	0.588406	0.757084	-5.93954
ENSG00000101191	brown	-0.197291	9.62787	-2.49901	0.0159088	0.0916119	-3.24766
ENSG00000101213	magenta	-0.0254414	3.83315	-0.415977	0.679271	0.819491	-5.99917
ENSG00000101224	brown	-0.497556	8.5613	-3.94293	0.000259609	0.00988914	0.39374
ENSG00000101230	blue	-0.294224	3.93449	-1.46961	0.148156	0.340421	-5.0607
ENSG00000101236	magenta	0.127891	9.66568	0.845819	0.401828	0.609205	-5.739
ENSG00000101265	magenta	-0.0784436	10.7197	-1.00168	0.321493	0.538314	-5.60211
ENSG00000101290	brown	-0.0245545	8.83075	-0.266153	0.791255	0.887645	-6.04853
ENSG00000101298	brown	-0.090391	4.95394	-0.925543	0.359288	0.572124	-5.67176
ENSG00000101307	magenta	0.0396738	10.6773	0.354987	0.724146	0.848668	-6.02187
ENSG00000101310	magenta	0.0785528	7.54956	0.870765	0.388193	0.59878	-5.71859
ENSG00000101335	magenta	0.0521598	7.51084	0.169545	0.866077	0.930114	-6.0689
ENSG00000101336	magenta	0.150857	9.97477	1.57451	0.121903	0.301236	-4.9135
ENSG00000101337	magenta	0.13895	7.00523	1.36514	0.178538	0.380903	-5.19809
ENSG00000101347	greenyellow	0.197744	11.3553	1.8044	0.0774104	0.23361	-4.55945
ENSG00000101350	greenyellow	0.0229632	6.49908	0.390297	0.698034	0.833277	-6.00916
ENSG00000101353	brown	0.0599634	3.86115	0.815401	0.418848	0.625378	-5.76311
ENSG00000101363	magenta	0.204582	7.44836	2.66095	0.0105488	0.0715237	-2.89454
ENSG00000101384	cyan	0.165188	5.76774	2.35162	0.0228203	0.112851	-3.55438
ENSG00000101391	blue	-0.185511	7.65167	-2.1057	0.0404573	0.15763	-4.03308
ENSG00000101413	greenyellow	-0.0244196	7.17164	-0.312166	0.756259	0.868159	-6.03567
ENSG00000101417	magenta	-0.166382	4.90607	-1.68977	0.0975218	0.26734	-4.7413
ENSG00000101421	magenta	0.0379893	9.83202	0.288651	0.774085	0.877481	-6.0425
ENSG00000101442	brown	-0.0752776	7.097	-0.990609	0.326817	0.543876	-5.61256
ENSG00000101447	blue	0.208851	3.41589	2.6265	0.0115266	0.0757612	-2.97104
ENSG00000101452	greenyellow	-0.227241	6.48779	-1.94873	0.0571531	0.19627	-4.31587
ENSG00000101460	magenta	0.226479	5.27152	2.77244	0.00788285	0.0586908	-2.64205
ENSG00000101470	magenta	-0.09184	4.49197	-0.810453	0.421658	0.627881	-5.76695
ENSG00000101493	magenta	0.0565428	7.64043	0.439727	0.662097	0.805573	-5.98936
ENSG00000101544	blue	-0.127834	7.3569	-1.52965	0.132632	0.316744	-4.97757
ENSG00000101605	blue	0.00173998	6.15698	0.0206873	0.98358	0.988938	-6.08261
ENSG00000101842	blue	-0.978541	5.46789	-3.75359	0.000468404	0.0128884	-0.137929
ENSG00000101846	cyan	0.426792	6.6169	3.01312	0.00411017	0.0396689	-2.07246
ENSG00000101856	cyan	-0.0132761	9.11411	-0.119692	0.905224	0.948473	-6.07588
ENSG00000101901	blue	-0.353525	7.3905	-2.38475	0.0210662	0.106899	-3.48669
ENSG00000101916	greenyellow	0.275588	9.57401	2.24724	0.0292321	0.129498	-3.76274
ENSG00000101928	blue	0.00770605	5.38178	0.0614592	0.951247	0.97256	-6.08099
ENSG00000101935	blue	0.0309561	8.35624	0.305467	0.761324	0.87104	-6.03767
ENSG00000102003	cyan	0.189294	5.24018	2.33095	0.0239796	0.115593	-3.59623
ENSG00000102032	magenta	0.231489	3.39432	2.25155	0.0289381	0.128884	-3.75427
ENSG00000102078	blue	-0.0657906	7.09249	-0.953749	0.344963	0.559277	-5.64657
ENSG00000102096	brown	-0.12873	8.32547	-2.02527	0.0483886	0.176574	-4.18026
ENSG00000102098	blue	-0.032003	6.0129	-0.462054	0.646119	0.79476	-5.97966
ENSG00000102100	magenta	-0.0196098	6.58318	-0.238784	0.812284	0.898481	-6.05522
ENSG00000102109	brown	0.127676	4.98933	1.27084	0.209878	0.416746	-5.31409
ENSG00000102144	magenta	0.0433644	10.9487	0.495553	0.622459	0.780598	-5.9642
ENSG00000102172	magenta	0.00395714	8.56185	0.0500743	0.96027	0.976384	-6.0816
ENSG00000102181	magenta	0.0572257	6.02128	0.665676	0.508787	0.699182	-5.86923
ENSG00000102218	greenyellow	0.230018	6.36433	1.75521	0.0855688	0.246392	-4.63876
ENSG00000102230	brown	0.0657652	5.32531	0.370442	0.712674	0.841681	-6.01645
ENSG00000102245	blue	-0.504324	5.56808	-2.63603	0.0112482	0.0748396	-2.94995
ENSG00000102265	magenta	0.027553	8.02938	0.179279	0.858469	0.926419	-6.06725
ENSG00000102349	blue	-0.0544648	4.90314	-0.570783	0.570795	0.743056	-5.92559
ENSG00000102362	magenta	0.0581574	3.4322	0.350739	0.72731	0.850801	-6.02332
ENSG00000102393	magenta	0.111526	7.96936	1.32285	0.192118	0.395117	-5.25106
ENSG00000102409	blue	-0.135739	5.84688	-1.0905	0.280906	0.498964	-5.51421
ENSG00000102524	greenyellow	0.431512	9.73962	3.672	0.000601663	0.0136539	-0.362885
ENSG00000102547	blue	0.0290586	5.72405	0.315228	0.753948	0.866829	-6.03474
ENSG00000102554	blue	0.520763	5.46931	3.14569	0.00283611	0.0331503	-1.74527
ENSG00000102575	magenta	0.326852	5.97922	3.16164	0.00271074	0.0321085	-1.70528
ENSG00000102595	blue	0.159079	3.72578	1.5552	0.126432	0.308253	-4.94128
ENSG00000102760	blue	-0.401205	6.81559	-2.41043	0.0197914	0.102891	-3.43373
ENSG00000102781	blue	0.107723	4.84843	0.958221	0.342727	0.557167	-5.64251
ENSG00000102796	brown	0.45533	7.35279	3.25325	0.00208612	0.0271013	-1.47321
ENSG00000102886	blue	0.194182	6.68101	1.45504	0.152132	0.344597	-5.08042
ENSG00000102900	magenta	-0.00293002	7.80285	-0.0247973	0.980319	0.987298	-6.08252
ENSG00000102901	brown	-0.0169086	6.01531	-0.157816	0.87526	0.934539	-6.07076
ENSG00000102908	blue	-0.00595839	7.78496	-0.0674513	0.946501	0.970377	-6.08061
ENSG00000102931	blue	-0.117793	7.30817	-1.4566	0.151701	0.344281	-5.07831
ENSG00000102934	brown	-0.107928	3.68499	-1.3762	0.17511	0.375605	-5.18398
ENSG00000102967	brown	-0.0027872	5.82789	-0.0437716	0.965267	0.978744	-6.08189
ENSG00000103005	magenta	0.0170425	7.52789	0.170981	0.864954	0.929494	-6.06866
ENSG00000103035	blue	-0.0996264	7.85112	-1.11149	0.271861	0.488975	-5.49239
ENSG00000103037	blue	-0.161795	8.37451	-1.61304	0.113256	0.288512	-4.85714
ENSG00000103044	blue	0.0350611	8.24908	0.48256	0.63159	0.786602	-5.97032
ENSG00000103047	magenta	0.0624638	5.3232	0.645969	0.521359	0.709561	-5.88164
ENSG00000103064	blue	-0.442319	8.02765	-4.26435	9.28e-05	0.00632577	1.3241
ENSG00000103091	brown	-0.0646271	7.22557	-0.798815	0.428311	0.631775	-5.7759
ENSG00000103168	blue	-0.198344	7.32195	-1.99764	0.0514089	0.183959	-4.22973
ENSG00000103187	magenta	0.00834288	10.7898	0.10701	0.915225	0.953763	-6.07727
ENSG00000103196	magenta	0.226803	9.55423	1.11187	0.271702	0.488975	-5.492
ENSG00000103202	brown	0.0809913	7.03371	0.494621	0.623112	0.780598	-5.96464
ENSG00000103222	blue	-0.207464	9.91725	-2.30947	0.0252401	0.118299	-3.63941
ENSG00000103249	magenta	0.159513	6.81092	2.21308	0.031653	0.136622	-3.82927
ENSG00000103253	brown	0.151962	5.59272	1.90538	0.0626968	0.206811	-4.39071
ENSG00000103269	blue	-0.0592747	3.26131	-0.734642	0.466112	0.663209	-5.82296
ENSG00000103274	magenta	0.00381292	7.6765	0.0363482	0.971155	0.982127	-6.08218
ENSG00000103313	magenta	0.0950504	9.29156	1.1307	0.263767	0.48181	-5.47209
ENSG00000103351	blue	-0.29632	6.93426	-2.4312	0.0188109	0.10084	-3.39055
ENSG00000103353	brown	-0.0859443	6.27421	-0.824434	0.413748	0.620063	-5.75604
ENSG00000103355	cyan	-0.365533	8.5287	-1.02707	0.309508	0.52614	-5.57771
ENSG00000103365	brown	-0.253097	9.76732	-2.14423	0.0370782	0.148918	-3.9609
ENSG00000103381	magenta	0.0433693	10.1288	0.35715	0.722537	0.848364	-6.02112
ENSG00000103423	brown	-0.358369	6.6919	-2.99736	0.00429314	0.0409003	-2.11075
ENSG00000103528	cyan	0.140165	5.40373	1.65353	0.104713	0.279176	-4.7966
ENSG00000103540	blue	0.0425698	6.2732	0.465417	0.643726	0.793768	-5.97815
ENSG00000103544	magenta	-0.0670785	7.05796	-0.910976	0.366835	0.578938	-5.68448
ENSG00000103549	magenta	0.243026	6.81562	1.81408	0.0758832	0.232157	-4.54361
ENSG00000103550	blue	-0.229085	7.07418	-2.41315	0.0196602	0.10257	-3.42808
ENSG00000103569	cyan	0.147552	9.60311	1.07228	0.288925	0.504906	-5.53281
ENSG00000103642	greenyellow	0.396639	8.41998	3.8718	0.000324519	0.0108433	0.192475
ENSG00000103811	magenta	0.144186	9.67718	1.41111	0.164625	0.36283	-5.13877
ENSG00000103942	magenta	0.143416	3.38202	1.44881	0.153856	0.346724	-5.08879
ENSG00000103966	magenta	0.06813	7.0461	0.778139	0.440285	0.642022	-5.79148
ENSG00000104081	magenta	0.148629	7.06452	1.41532	0.163396	0.361244	-5.13326
ENSG00000104218	blue	-0.324373	6.55677	-3.26367	0.00202441	0.0267706	-1.44655
ENSG00000104267	magenta	0.186779	6.45113	0.85821	0.395018	0.604049	-5.72894
ENSG00000104299	brown	-0.061034	6.87194	-0.749137	0.45741	0.65881	-5.81266
ENSG00000104324	magenta	0.18852	8.32397	1.57267	0.122327	0.301564	-4.91615
ENSG00000104361	greenyellow	-0.0433478	6.68455	-0.273701	0.785482	0.884532	-6.04656
ENSG00000104365	blue	-0.108572	7.91133	-1.30374	0.198507	0.403203	-5.27449
ENSG00000104375	greenyellow	0.350498	5.97982	2.39669	0.0204645	0.104949	-3.46212
ENSG00000104419	magenta	-0.00157135	10.1271	-0.0155146	0.987686	0.991476	-6.0827
ENSG00000104472	magenta	-0.144803	4.97378	-1.71967	0.0918996	0.257668	-4.69487
ENSG00000104490	brown	-0.421449	5.02532	-3.10068	0.00321988	0.0348755	-1.85737
ENSG00000104497	greenyellow	0.226422	5.04307	1.57442	0.121922	0.301236	-4.91362
ENSG00000104635	brown	-0.138418	4.62199	-1.01981	0.312902	0.529876	-5.58474
ENSG00000104660	blue	-0.307369	9.60998	-3.23718	0.00218481	0.0279313	-1.51421
ENSG00000104687	magenta	0.0364489	9.26714	0.411005	0.682888	0.821617	-6.00115
ENSG00000104695	greenyellow	0.0702144	7.0938	0.663682	0.510052	0.700195	-5.8705
ENSG00000104714	cyan	0.00222669	10.1193	0.0167375	0.986715	0.991415	-6.08268
ENSG00000104728	blue	-0.1669	4.16666	-1.20326	0.234744	0.446123	-5.39244
ENSG00000104756	blue	-0.135036	7.46505	-1.53907	0.130319	0.313416	-4.96425
ENSG00000104763	greenyellow	0.125708	10.6321	1.71873	0.0920728	0.25799	-4.69635
ENSG00000104783	brown	-0.185607	5.8105	-1.53715	0.130787	0.313725	-4.96697
ENSG00000104814	brown	-0.342225	8.93584	-2.91871	0.00532526	0.0466984	-2.29976
ENSG00000104852	blue	-0.0443611	9.90666	-0.693454	0.491348	0.684919	-5.85113
ENSG00000104863	magenta	-0.124484	4.05963	-0.890653	0.377534	0.587865	-5.70191
ENSG00000104936	brown	0.049124	5.98151	0.81103	0.42133	0.627603	-5.76651
ENSG00000104951	magenta	-0.00599319	4.69994	-0.0840824	0.933339	0.962003	-6.07939
ENSG00000104957	brown	-0.0818218	6.67426	-1.05425	0.297019	0.514308	-5.55094
ENSG00000104974	cyan	0.0802038	9.75943	0.748546	0.457763	0.658834	-5.81309
ENSG00000104980	brown	0.152761	5.60016	2.1607	0.035711	0.146211	-3.92972
ENSG00000105011	magenta	-0.0566184	5.70678	-0.427132	0.671183	0.813308	-5.99463
ENSG00000105058	magenta	0.00527554	8.32219	0.0645909	0.948767	0.970741	-6.0808
ENSG00000105176	blue	-0.286402	8.35219	-2.87199	0.00604333	0.0505855	-2.41042
ENSG00000105185	blue	0.0060597	7.39295	0.0603718	0.952109	0.97275	-6.08105
ENSG00000105229	magenta	0.020747	5.31492	0.20842	0.835778	0.911496	-6.06179
ENSG00000105248	magenta	0.0272282	6.38421	0.301782	0.764115	0.872517	-6.03875
ENSG00000105255	brown	0.0881598	6.31813	0.996313	0.324067	0.541333	-5.60719
ENSG00000105270	brown	0.0502879	4.73644	0.593592	0.555557	0.732084	-5.91282
ENSG00000105281	magenta	0.272051	6.02892	1.80972	0.0765674	0.232962	-4.55075
ENSG00000105289	brown	-0.141547	5.70324	-1.56577	0.123937	0.303924	-4.92611
ENSG00000105321	magenta	0.208793	6.04267	2.30888	0.0252757	0.118299	-3.6406
ENSG00000105339	magenta	0.213555	8.9048	1.97701	0.0537675	0.18904	-4.26627
ENSG00000105352	magenta	0.346288	5.70103	1.88672	0.0652213	0.211981	-4.42249
ENSG00000105355	magenta	0.284158	6.83504	2.3066	0.0254132	0.118381	-3.64517
ENSG00000105371	magenta	0.148127	4.89543	1.24566	0.218902	0.428139	-5.34374
ENSG00000105383	magenta	0.255743	7.06293	2.15611	0.0360876	0.147073	-3.93843
ENSG00000105402	magenta	0.508376	6.42781	2.60678	0.012123	0.0778334	-3.0145
ENSG00000105427	magenta	0.127869	3.40028	2.26627	0.0279551	0.125727	-3.7253
ENSG00000105429	brown	0.0920537	5.39409	1.03291	0.306794	0.522729	-5.57201
ENSG00000105486	brown	-0.116266	6.15921	-1.82858	0.0736457	0.228307	-4.51977
ENSG00000105492	brown	-0.115375	5.00435	-1.39273	0.170084	0.368807	-5.16271
ENSG00000105499	magenta	0.0789169	4.16777	0.941537	0.351118	0.563979	-5.65757
ENSG00000105501	magenta	0.435923	8.69695	2.4309	0.018825	0.10084	-3.39119
ENSG00000105507	magenta	-0.0337653	4.42561	-0.175345	0.861542	0.927267	-6.06793
ENSG00000105514	magenta	-0.110068	9.54314	-1.09188	0.280308	0.498901	-5.51279
ENSG00000105520	magenta	0.104891	6.51916	0.96389	0.339906	0.555025	-5.63734
ENSG00000105556	magenta	-0.038015	4.40477	-0.56582	0.574137	0.745218	-5.9283
ENSG00000105612	magenta	0.178885	5.81845	2.50732	0.0155825	0.0904455	-3.22995
ENSG00000105639	brown	0.085199	9.49304	0.940073	0.351861	0.564558	-5.65888
ENSG00000105649	magenta	-0.0298794	3.84321	-0.344433	0.732017	0.853068	-6.02543
ENSG00000105655	brown	0.0663114	7.00878	0.83206	0.409473	0.616576	-5.75002
ENSG00000105656	magenta	0.334416	7.15768	2.063	0.0445147	0.16783	-4.11182
ENSG00000105708	blue	-0.342193	6.69433	-2.92403	0.00524876	0.0463187	-2.28709
ENSG00000105711	magenta	0.15469	4.05258	1.8901	0.0647572	0.210937	-4.41675
ENSG00000105717	blue	-0.268404	6.84571	-3.02089	0.00402276	0.0394266	-2.05355
ENSG00000105778	blue	-0.00776363	8.31682	-0.0970132	0.923118	0.957946	-6.07826
ENSG00000105821	blue	-0.200211	8.33512	-1.83865	0.0721231	0.225162	-4.5031
ENSG00000105875	blue	0.0650746	7.38278	0.98949	0.327358	0.544368	-5.61361
ENSG00000105887	greenyellow	0.0228687	11.3958	0.375484	0.708945	0.839516	-6.01464
ENSG00000105926	blue	-0.30025	4.94203	-2.33143	0.0239519	0.115585	-3.59525
ENSG00000105928	brown	-0.286576	3.40859	-2.31692	0.0247962	0.11761	-3.62447
ENSG00000105939	blue	-0.0173099	8.94489	-0.210106	0.834469	0.910966	-6.06145
ENSG00000105953	magenta	-0.0274143	6.29123	-0.302168	0.763823	0.872517	-6.03864
ENSG00000105993	cyan	-0.100483	7.51432	-1.02214	0.31181	0.528788	-5.58249
ENSG00000106034	greenyellow	-0.0245989	6.06486	-0.242377	0.809515	0.896885	-6.05438
ENSG00000106066	cyan	0.316106	9.64779	1.49732	0.140822	0.329901	-5.02271
ENSG00000106069	greenyellow	0.0202642	5.5066	0.221307	0.825787	0.906177	-6.05911
ENSG00000106123	brown	-0.0125893	6.14116	-0.141773	0.887849	0.940275	-6.07308
ENSG00000106245	magenta	0.059768	9.1953	0.627909	0.533023	0.7175	-5.89268
ENSG00000106258	blue	-0.498932	6.67913	-3.29593	0.00184409	0.0259291	-1.36368
ENSG00000106261	blue	-0.0810785	8.57672	-0.955151	0.344261	0.55884	-5.6453
ENSG00000106341	cyan	0.200868	4.28635	1.11203	0.271634	0.488975	-5.49183
ENSG00000106344	blue	-0.146719	5.93992	-1.57819	0.121053	0.299925	-4.90815
ENSG00000106348	magenta	0.0502517	6.02026	0.511087	0.61162	0.774036	-5.95667
ENSG00000106351	brown	-0.436034	6.50972	-3.34076	0.00161862	0.0246408	-1.2477
ENSG00000106355	blue	-0.334298	7.33571	-1.80995	0.0765321	0.232962	-4.55038
ENSG00000106415	blue	-0.186445	7.82567	-1.2838	0.205341	0.412357	-5.2986
ENSG00000106462	blue	0.0798087	5.87994	0.744914	0.459936	0.660627	-5.81568
ENSG00000106477	blue	-0.271959	4.11036	-3.15751	0.00274268	0.032314	-1.71564
ENSG00000106479	blue	-0.306525	7.80814	-2.4192	0.0193718	0.102402	-3.41553
ENSG00000106484	blue	-0.512556	3.65985	-3.07623	0.00344839	0.0362859	-1.91786
ENSG00000106565	brown	1.40602	6.83052	3.36071	0.00152693	0.0238368	-1.19579
ENSG00000106605	cyan	0.276702	8.31452	2.15422	0.036244	0.147307	-3.94203
ENSG00000106609	brown	-0.232086	9.04397	-2.77468	0.0078363	0.0586779	-2.6369
ENSG00000106615	cyan	0.0419715	9.08378	0.443118	0.65966	0.804375	-5.98792
ENSG00000106617	cyan	0.0376123	7.41345	0.488393	0.627483	0.783249	-5.96759
ENSG00000106624	brown	-0.155101	6.88873	-1.20167	0.235355	0.44671	-5.39424
ENSG00000106665	magenta	0.0511126	4.07608	0.635737	0.527951	0.713345	-5.88793
ENSG00000106682	magenta	-0.148224	10.2441	-1.69999	0.0955689	0.264606	-4.72551
ENSG00000106692	blue	-0.188127	4.16158	-1.59458	0.117335	0.294168	-4.88429
ENSG00000106723	blue	-0.254102	7.89523	-2.52916	0.0147539	0.0873792	-3.18317
ENSG00000106733	blue	-0.00414057	6.76391	-0.0307407	0.975603	0.984492	-6.08236
ENSG00000106780	greenyellow	0.153219	9.78615	1.60919	0.114098	0.289326	-4.86283
ENSG00000106789	blue	-0.0272854	5.06916	-0.21799	0.828356	0.907344	-6.05981
ENSG00000106829	greenyellow	-0.00478472	9.24241	-0.0525634	0.958297	0.975677	-6.08148
ENSG00000106868	magenta	0.152085	7.94231	1.16875	0.248245	0.462652	-5.43091
ENSG00000106952	blue	-0.0344529	8.23403	-0.357138	0.722546	0.848364	-6.02113
ENSG00000106992	blue	0.252452	8.42724	1.29318	0.202104	0.40715	-5.2873
ENSG00000107020	blue	-0.204555	5.9311	-1.68403	0.0986326	0.269701	-4.75012
ENSG00000107077	blue	-0.169096	6.44795	-1.56562	0.123971	0.303924	-4.92632
ENSG00000107099	greenyellow	0.128528	9.80149	1.22857	0.225191	0.434493	-5.36357
ENSG00000107104	blue	-0.253807	4.41798	-1.81853	0.0751905	0.230842	-4.53631
ENSG00000107164	blue	-0.193336	6.3374	-1.13729	0.261033	0.479426	-5.46506
ENSG00000107262	magenta	0.0630841	11.6604	0.391767	0.696955	0.832437	-6.00861
ENSG00000107281	brown	0.0885819	5.70367	0.919677	0.362315	0.574442	-5.67691
ENSG00000107331	brown	0.0636156	5.41514	0.887014	0.37947	0.589395	-5.70499
ENSG00000107372	greenyellow	0.133295	10.4896	1.70097	0.0953827	0.264421	-4.72398
ENSG00000107485	brown	-0.622546	6.72047	-4.19928	0.000114591	0.00695635	1.13315
ENSG00000107537	greenyellow	-0.0586473	6.07098	-0.357926	0.721959	0.84835	-6.02086
ENSG00000107551	magenta	0.140472	8.35033	1.27214	0.209419	0.416208	-5.31254
ENSG00000107554	magenta	0.0363596	5.27719	0.269269	0.78887	0.887203	-6.04773
ENSG00000107560	blue	0.150339	6.7203	1.48402	0.144306	0.33466	-5.04102
ENSG00000107611	blue	0.0595394	2.90144	0.797072	0.429313	0.632687	-5.77723
ENSG00000107719	brown	0.00318204	4.63273	0.0354016	0.971906	0.982127	-6.08221
ENSG00000107731	blue	0.0697072	4.98857	1.09931	0.277088	0.495924	-5.50511
ENSG00000107736	magenta	0.256997	5.44689	2.81536	0.00703413	0.0552503	-2.5429
ENSG00000107738	magenta	0.165535	11.75	2.10509	0.0405136	0.157711	-4.03422
ENSG00000107742	brown	-0.738513	8.23275	-4.49834	4.31e-05	0.00438865	2.02034
ENSG00000107745	cyan	0.151546	7.4724	1.36138	0.179716	0.381177	-5.20287
ENSG00000107796	magenta	0.0992106	5.95575	0.968705	0.337522	0.553301	-5.63292
ENSG00000107798	cyan	0.138329	8.49728	0.727281	0.470567	0.667289	-5.82811
ENSG00000107815	brown	-0.249509	6.54189	-3.03801	0.00383612	0.0385667	-2.01174
ENSG00000107829	brown	-0.117903	7.11562	-1.34876	0.183708	0.384424	-5.21879
ENSG00000107833	magenta	0.0177643	5.90589	0.1969	0.844732	0.917647	-6.06405
ENSG00000107863	greenyellow	-0.0583747	6.04854	-0.487659	0.627999	0.783671	-5.96794
ENSG00000107882	magenta	-0.15922	8.03692	-1.35453	0.181874	0.382574	-5.21152
ENSG00000107929	greenyellow	-0.0325709	9.57244	-0.467885	0.641973	0.792935	-5.97704
ENSG00000107954	magenta	-0.0874338	4.62905	-1.16825	0.248444	0.462829	-5.43146
ENSG00000107957	brown	-0.171747	6.24889	-1.58431	0.119653	0.298124	-4.89927
ENSG00000107960	blue	0.261452	8.05667	3.18713	0.00252122	0.0307686	-1.64114
ENSG00000108010	blue	-0.0972224	7.89425	-1.62382	0.110928	0.285396	-4.84115
ENSG00000108039	magenta	0.0136452	7.56562	0.116712	0.907572	0.949426	-6.07622
ENSG00000108100	magenta	0.021869	9.09998	0.322658	0.748348	0.863328	-6.03245
ENSG00000108175	magenta	-0.0352065	7.74223	-0.28266	0.778646	0.880174	-6.04415
ENSG00000108239	greenyellow	0.342928	4.37192	2.31197	0.0250906	0.118299	-3.63441
ENSG00000108298	brown	-0.207239	12.3223	-2.30903	0.0252667	0.118299	-3.6403
ENSG00000108306	blue	0.0470566	8.12912	0.412555	0.68176	0.821151	-6.00054
ENSG00000108312	brown	-0.0509768	7.83632	-0.362549	0.718524	0.845939	-6.01925
ENSG00000108352	greenyellow	0.0768455	4.7336	0.806237	0.424061	0.629765	-5.77021
ENSG00000108375	blue	-0.0405349	5.55201	-0.421609	0.675182	0.816738	-5.99689
ENSG00000108387	magenta	0.477034	4.2406	2.81404	0.00705884	0.0552514	-2.54596
ENSG00000108405	magenta	0.370307	7.90668	2.4488	0.0180153	0.0979237	-3.35377
ENSG00000108465	blue	0.0343788	9.71131	0.567921	0.572721	0.744471	-5.92715
ENSG00000108469	brown	0.0540941	5.59672	0.800818	0.427162	0.630986	-5.77437
ENSG00000108557	brown	-0.129366	5.75114	-1.34526	0.184828	0.385492	-5.22318
ENSG00000108578	blue	-0.0715907	6.15452	-0.561617	0.576976	0.747588	-5.93058
ENSG00000108592	magenta	-0.00934431	7.44438	-0.101213	0.919801	0.956048	-6.07786
ENSG00000108669	brown	-0.0227356	10.4945	-0.331002	0.742075	0.858552	-6.02982
ENSG00000108671	greenyellow	0.057919	7.76174	0.68802	0.494733	0.689169	-5.85473
ENSG00000108679	magenta	0.231486	4.80214	1.58836	0.118734	0.296334	-4.89337
ENSG00000108691	magenta	0.164706	4.06879	1.84969	0.0704857	0.221927	-4.48474
ENSG00000108771	magenta	0.209818	5.45926	2.05057	0.0457596	0.170349	-4.13447
ENSG00000108773	brown	0.00830108	4.83953	0.114725	0.909139	0.950327	-6.07644
ENSG00000108797	blue	-0.00938688	4.12944	-0.0955502	0.924273	0.958087	-6.07839
ENSG00000108798	magenta	0.181237	8.08698	2.33622	0.023679	0.11497	-3.58558
ENSG00000108799	blue	-0.012245	8.90112	-0.131063	0.89627	0.942676	-6.0745
ENSG00000108813	cyan	0.102259	4.1934	1.12332	0.266857	0.485095	-5.47993
ENSG00000108826	magenta	-0.0522754	6.96915	-0.462911	0.645508	0.794334	-5.97927
ENSG00000108829	magenta	0.00948854	6.57115	0.0908754	0.927968	0.960041	-6.07882
ENSG00000108839	magenta	0.0258775	6.43625	0.214805	0.830825	0.908106	-6.06048
ENSG00000108846	magenta	0.245332	6.67323	1.17043	0.247576	0.461599	-5.42906
ENSG00000108848	blue	-0.259447	10.5522	-2.74924	0.00838027	0.0602885	-2.69521
ENSG00000108861	magenta	0.320861	8.49505	2.91811	0.00533395	0.0466984	-2.30119
ENSG00000108883	magenta	0.017791	7.75337	0.1506	0.880919	0.937418	-6.07183
ENSG00000108924	blue	0.100251	4.60101	1.36337	0.179093	0.380927	-5.20035
ENSG00000108950	magenta	0.131883	8.34052	1.01212	0.316526	0.532755	-5.59214
ENSG00000108960	greenyellow	-0.302859	9.7911	-2.01079	0.049952	0.180433	-4.20626
ENSG00000109016	magenta	0.189953	5.68878	2.15838	0.0359009	0.146582	-3.93413
ENSG00000109046	greenyellow	0.176914	10.1974	1.92311	0.0603761	0.202831	-4.36027
ENSG00000109103	magenta	0.143601	7.51783	1.75085	0.086325	0.247681	-4.64569
ENSG00000109118	brown	-0.0163102	8.77785	-0.166626	0.868361	0.93019	-6.06937
ENSG00000109133	greenyellow	0.116502	9.80525	1.45856	0.151164	0.343703	-5.07567
ENSG00000109184	blue	-0.138193	5.94626	-1.55573	0.126305	0.308253	-4.94051
ENSG00000109189	blue	-0.189416	5.07073	-1.62116	0.111499	0.285407	-4.8451
ENSG00000109220	greenyellow	-0.0374167	9.06983	-0.457506	0.64936	0.79686	-5.98167
ENSG00000109272	magenta	-0.35168	5.21494	-0.954227	0.344723	0.559277	-5.64614
ENSG00000109320	magenta	-0.027481	7.52888	-0.262062	0.794389	0.888672	-6.04958
ENSG00000109323	greenyellow	0.113582	8.71699	1.206	0.233695	0.444512	-5.38934
ENSG00000109390	magenta	0.00718168	7.63892	0.0660803	0.947587	0.970738	-6.0807
ENSG00000109452	blue	-0.853063	6.88434	-3.69953	0.000553085	0.0134439	-0.287286
ENSG00000109458	greenyellow	0.117415	6.865	0.962137	0.340777	0.555628	-5.63894
ENSG00000109475	brown	-0.135988	11.4849	-0.508337	0.613532	0.775007	-5.95802
ENSG00000109501	brown	0.0378284	5.07086	0.52318	0.603243	0.768142	-5.95064
ENSG00000109654	blue	-0.0221733	4.71503	-0.334861	0.739181	0.856097	-6.02857
ENSG00000109685	blue	-0.308671	6.04233	-2.27761	0.0272186	0.123543	-3.70288
ENSG00000109689	blue	-0.130982	7.52273	-1.52838	0.132945	0.317149	-4.97935
ENSG00000109743	magenta	0.147487	7.85367	1.26424	0.212214	0.419879	-5.32191
ENSG00000109756	blue	0.0439506	8.04232	0.375738	0.708758	0.839516	-6.01455
ENSG00000109790	greenyellow	0.0146846	7.8536	0.164681	0.869883	0.931074	-6.06969
ENSG00000109805	greenyellow	0.175759	5.87155	1.75239	0.0860576	0.247234	-4.64325
ENSG00000109854	cyan	0.17921	9.03928	2.02089	0.0488574	0.178138	-4.18815
ENSG00000109861	magenta	0.180895	9.78988	1.86933	0.0676499	0.216226	-4.45185
ENSG00000109881	blue	-0.294526	4.1097	-2.05557	0.0452557	0.169327	-4.12538
ENSG00000109917	magenta	-0.0176609	7.03629	-0.201741	0.840967	0.914903	-6.06311
ENSG00000109919	magenta	-0.00533536	7.35031	-0.0559784	0.95559	0.974955	-6.0813
ENSG00000109944	blue	-0.168148	3.48617	-1.27296	0.209129	0.416206	-5.31156
ENSG00000110002	magenta	0.0369688	5.95318	0.405429	0.686953	0.824716	-6.00335
ENSG00000110048	blue	-0.15208	7.86991	-1.27579	0.208136	0.415845	-5.30819
ENSG00000110057	magenta	0.332917	5.37422	2.89433	0.00568936	0.0488447	-2.35765
ENSG00000110077	cyan	0.296429	9.36306	2.34672	0.0230905	0.113154	-3.56433
ENSG00000110079	cyan	0.660277	5.24083	4.09686	0.000159259	0.00765788	0.835219
ENSG00000110092	blue	-0.0697392	3.85737	-0.839992	0.405055	0.612212	-5.74369
ENSG00000110104	magenta	-0.0950224	5.802	-0.672479	0.504486	0.697202	-5.86487
ENSG00000110171	brown	-0.0419251	5.69348	-0.57164	0.570219	0.742743	-5.92512
ENSG00000110203	magenta	0.435898	7.47663	1.23771	0.221812	0.431546	-5.353
ENSG00000110218	cyan	-0.0736524	6.56515	-0.575052	0.567927	0.741284	-5.92323
ENSG00000110318	blue	-0.193257	4.90884	-1.76721	0.0835155	0.242765	-4.61959
ENSG00000110395	magenta	-0.0185014	8.74214	-0.154885	0.877558	0.934964	-6.0712
ENSG00000110400	magenta	0.155486	6.34102	1.95143	0.0568224	0.195437	-4.31116
ENSG00000110442	magenta	0.0312752	7.63214	0.339434	0.735755	0.854347	-6.02708
ENSG00000110446	magenta	0.251803	6.52787	1.91496	0.0614335	0.204317	-4.37429
ENSG00000110448	brown	-0.320178	6.86996	-2.29616	0.0260503	0.120551	-3.66601
ENSG00000110583	blue	-0.356133	7.24344	-2.41273	0.0196805	0.10257	-3.42896
ENSG00000110628	greenyellow	0.14459	5.67425	1.11068	0.272208	0.489035	-5.49325
ENSG00000110719	magenta	0.3571	9.52556	3.20909	0.00236798	0.0296331	-1.58559
ENSG00000110721	magenta	0.137949	5.82599	1.63942	0.107629	0.281961	-4.81785
ENSG00000110799	magenta	-0.065794	4.99546	-0.33633	0.73808	0.85553	-6.0281
ENSG00000110811	brown	0.107427	5.14972	1.32987	0.189812	0.392413	-5.24238
ENSG00000110880	cyan	-0.0114766	10.4841	-0.137078	0.891539	0.941102	-6.07372
ENSG00000110881	blue	0.043655	3.92198	0.540209	0.591537	0.759255	-5.94193
ENSG00000110888	blue	-0.370368	6.63019	-3.0819	0.00339408	0.0359708	-1.90386
ENSG00000110906	magenta	-0.217264	9.3657	-3.1042	0.00318819	0.0346379	-1.84864
ENSG00000110931	magenta	0.208313	9.24072	1.71222	0.0932745	0.26033	-4.7065
ENSG00000110934	greenyellow	-0.00131721	10.243	-0.0214416	0.982982	0.988568	-6.08259
ENSG00000110944	blue	-0.531723	6.84397	-3.95595	0.000249167	0.00985544	0.43079
ENSG00000111011	blue	-0.122645	9.96871	-1.75256	0.0860278	0.247234	-4.64298
ENSG00000111052	greenyellow	0.225531	8.84769	1.65491	0.104432	0.279133	-4.79452
ENSG00000111057	brown	-0.0522783	5.46553	-0.707489	0.482665	0.678365	-5.84171
ENSG00000111087	blue	0.215071	3.39731	2.21766	0.0313185	0.135489	-3.8204
ENSG00000111144	greenyellow	0.361682	10.5249	3.45668	0.0011507	0.0194255	-0.943517
ENSG00000111181	magenta	0.47286	4.1454	2.83836	0.00661482	0.0529903	-2.48931
ENSG00000111199	cyan	0.0791694	5.14268	1.11353	0.270996	0.488809	-5.49026
ENSG00000111203	brown	-0.178461	8.13748	-1.65534	0.104344	0.279133	-4.79387
ENSG00000111229	cyan	0.0110825	11.1206	0.180336	0.857644	0.926419	-6.06707
ENSG00000111249	brown	0.0841181	3.28273	0.924122	0.36002	0.572724	-5.67301
ENSG00000111252	magenta	0.027231	6.90959	0.283774	0.777797	0.879472	-6.04385
ENSG00000111261	cyan	-0.0351585	8.30066	-0.188696	0.851122	0.922726	-6.06558
ENSG00000111266	blue	-0.3588	7.3713	-3.34369	0.00160482	0.0245151	-1.24008
ENSG00000111271	blue	0.0891963	6.4002	1.31013	0.196354	0.400751	-5.2667
ENSG00000111275	magenta	0.248104	9.57084	1.89639	0.0639021	0.209693	-4.40605
ENSG00000111300	blue	-0.377005	6.44168	-3.06222	0.00358606	0.0371812	-1.95237
ENSG00000111319	brown	0.116075	6.01163	1.3992	0.168147	0.367123	-5.15432
ENSG00000111321	magenta	0.138169	5.9381	1.55789	0.125794	0.307542	-4.93743
ENSG00000111325	brown	0.0664195	5.98526	0.96702	0.338355	0.553559	-5.63447
ENSG00000111328	cyan	-0.0845054	9.20864	-0.712115	0.479822	0.675655	-5.83856
ENSG00000111331	magenta	0.640368	7.88271	2.26903	0.0277744	0.125291	-3.71985
ENSG00000111335	cyan	-0.109528	7.56591	-0.566497	0.573681	0.745062	-5.92793
ENSG00000111348	magenta	-0.0436821	12.1043	-0.941886	0.350941	0.563899	-5.65725
ENSG00000111361	greenyellow	-0.069053	7.57756	-0.845049	0.402253	0.609641	-5.73962
ENSG00000111371	blue	-0.495577	8.84045	-3.2367	0.00218785	0.0279313	-1.51545
ENSG00000111412	magenta	-0.378645	6.76675	-3.14441	0.0028464	0.033183	-1.74847
ENSG00000111424	magenta	0.0736666	8.93414	0.792204	0.432118	0.635552	-5.78092
ENSG00000111445	blue	0.0915893	9.56876	1.00073	0.32195	0.53861	-5.60301
ENSG00000111452	magenta	-0.0148914	3.4591	-0.147492	0.883358	0.938343	-6.07228
ENSG00000111490	magenta	0.014446	4.21189	0.15752	0.875492	0.934561	-6.0708
ENSG00000111540	magenta	-0.060054	7.67534	-0.642459	0.523615	0.711103	-5.88381
ENSG00000111640	magenta	0.0616349	10.9305	0.789336	0.433776	0.636498	-5.78309
ENSG00000111644	magenta	-0.0735143	8.53411	-0.355612	0.723681	0.848375	-6.02165
ENSG00000111674	brown	-0.650846	7.19012	-4.30068	8.25e-05	0.0061924	1.43123
ENSG00000111676	brown	-0.0399188	5.84637	-0.517084	0.607459	0.770631	-5.9537
ENSG00000111678	brown	-0.346406	5.92972	-2.46928	0.0171274	0.0949619	-3.31069
ENSG00000111679	magenta	0.131536	10.5522	1.40498	0.166431	0.364723	-5.14679
ENSG00000111684	magenta	-0.109921	7.75188	-1.45072	0.153326	0.346195	-5.08623
ENSG00000111696	blue	0.0970079	3.47507	1.02022	0.312713	0.529758	-5.58435
ENSG00000111711	blue	-0.16177	7.22777	-1.67469	0.100464	0.272039	-4.76444
ENSG00000111716	blue	-0.450894	11.3153	-3.47101	0.00110272	0.0187887	-0.905482
ENSG00000111728	blue	-0.329876	4.36628	-1.81975	0.075002	0.230735	-4.53431
ENSG00000111729	cyan	0.0584068	9.19597	0.553021	0.582801	0.753337	-5.93519
ENSG00000111752	blue	-0.169023	8.04659	-1.55147	0.127322	0.309006	-4.94661
ENSG00000111785	blue	-0.170141	5.16015	-2.04896	0.0459233	0.170385	-4.1374
ENSG00000111796	blue	-0.57917	8.3017	-3.00276	0.00422965	0.040557	-2.09765
ENSG00000111801	blue	0.187871	8.39792	1.78272	0.0809222	0.23979	-4.59464
ENSG00000111817	greenyellow	0.0699354	8.30634	0.629124	0.532235	0.716656	-5.89195
ENSG00000111832	blue	-0.0699539	8.97064	-0.469359	0.640927	0.792935	-5.97638
ENSG00000111843	magenta	-0.0909529	7.3923	-0.709415	0.48148	0.676925	-5.8404
ENSG00000111859	cyan	0.105732	8.30082	0.692078	0.492205	0.685897	-5.85204
ENSG00000111863	blue	-0.891166	6.05159	-2.42359	0.0191652	0.102046	-3.40642
ENSG00000111877	greenyellow	-0.118538	5.79638	-1.07944	0.285757	0.503542	-5.52554
ENSG00000111879	blue	-0.199772	4.36176	-1.91216	0.0618008	0.204617	-4.3791
ENSG00000111961	cyan	0.0344815	4.2034	0.195929	0.845488	0.918243	-6.06423
ENSG00000111962	cyan	-0.106175	4.22363	-1.15661	0.253125	0.469182	-5.44419
ENSG00000112029	greenyellow	-0.0463513	5.46385	-0.494848	0.622952	0.780598	-5.96453
ENSG00000112031	greenyellow	-0.039611	8.7719	-0.444891	0.658387	0.803707	-5.98716
ENSG00000112033	brown	-0.385646	7.10967	-3.71036	0.000535027	0.0134439	-0.257465
ENSG00000112062	cyan	0.227407	10.2831	1.91683	0.0611895	0.204078	-4.37108
ENSG00000112078	greenyellow	-0.128871	9.76865	-2.18618	0.0336836	0.141188	-3.88112
ENSG00000112096	cyan	0.0054467	12.5024	0.100099	0.92068	0.956299	-6.07796
ENSG00000112130	brown	-0.339618	6.66989	-3.57613	0.000804854	0.0153485	-0.623806
ENSG00000112139	blue	0.0457444	4.96731	0.451147	0.653904	0.799116	-5.98446
ENSG00000112195	magenta	0.179407	8.29693	1.23682	0.222139	0.431802	-5.35403
ENSG00000112200	blue	-0.206834	7.71764	-1.68176	0.0990751	0.26993	-4.75361
ENSG00000112208	blue	-0.494173	6.55748	-4.91103	1.08e-05	0.00291693	3.27978
ENSG00000112234	blue	-0.0572085	5.82387	-0.564888	0.574766	0.745816	-5.92881
ENSG00000112290	blue	-0.0312554	3.74042	-0.241312	0.810336	0.897223	-6.05463
ENSG00000112299	greenyellow	0.385141	6.77122	1.70394	0.0948235	0.263531	-4.71939
ENSG00000112303	greenyellow	-0.0300987	11.4529	-0.134395	0.893649	0.94169	-6.07407
ENSG00000112304	magenta	-0.0271281	7.82888	-0.243233	0.808856	0.896775	-6.05418
ENSG00000112306	brown	-0.119045	12.3875	-1.25766	0.214565	0.422831	-5.32968
ENSG00000112394	blue	-0.787302	4.19213	-4.62484	2.83e-05	0.00383248	2.40247
ENSG00000112655	brown	0.0395688	4.09323	0.438384	0.663064	0.806148	-5.98993
ENSG00000112659	brown	-0.0351868	6.97025	-0.499975	0.619364	0.778226	-5.96208
ENSG00000112679	magenta	-0.00411249	8.63522	-0.0549518	0.956404	0.975114	-6.08135
ENSG00000112699	magenta	-0.218606	6.10972	-1.33892	0.186869	0.388288	-5.23112
ENSG00000112759	magenta	0.158286	7.10139	1.03017	0.308066	0.52409	-5.57469
ENSG00000112812	blue	0.0343045	2.92797	0.443976	0.659044	0.803845	-5.98755
ENSG00000112877	blue	-0.224512	5.50747	-1.63533	0.108486	0.283257	-4.82398
ENSG00000112902	blue	0.0864009	3.78079	0.977568	0.333162	0.549687	-5.62474
ENSG00000112941	blue	-0.176034	7.39895	-1.97756	0.0537039	0.188966	-4.26531
ENSG00000112996	blue	-0.265481	7.75173	-2.96836	0.00464981	0.0428696	-2.18084
ENSG00000113068	brown	0.126096	6.25986	1.64953	0.105532	0.279778	-4.80264
ENSG00000113070	magenta	0.198251	4.23891	3.0616	0.00359223	0.0371812	-1.95388
ENSG00000113088	blue	-0.743275	7.97269	-2.8873	0.0057987	0.0494005	-2.3743
ENSG00000113140	magenta	0.0929142	8.51584	0.367611	0.71477	0.843258	-6.01746
ENSG00000113231	magenta	-0.0437765	5.76799	-0.387313	0.700227	0.833519	-6.01028
ENSG00000113269	magenta	0.163403	9.66793	1.86895	0.0677048	0.216245	-4.4525
ENSG00000113272	cyan	-0.0644741	6.85634	-0.558194	0.579292	0.75005	-5.93242
ENSG00000113319	blue	-0.65435	5.72949	-3.66697	0.000610979	0.0136539	-0.376677
ENSG00000113368	greenyellow	0.460207	7.55508	3.76434	0.000453131	0.0127858	-0.108114
ENSG00000113369	blue	0.0968689	8.67688	0.86032	0.393866	0.603121	-5.72721
ENSG00000113384	greenyellow	-0.131419	8.33319	-1.37279	0.176163	0.37737	-5.18835
ENSG00000113558	blue	-0.0653097	10.9391	-1.08145	0.28487	0.502578	-5.52349
ENSG00000113583	greenyellow	0.0638722	8.27222	0.617771	0.53963	0.72157	-5.89874
ENSG00000113593	blue	-0.154877	8.59227	-1.93798	0.0584873	0.197936	-4.33456
ENSG00000113638	greenyellow	-0.0731346	6.61436	-0.841186	0.404392	0.612046	-5.74273
ENSG00000113645	brown	0.0977054	5.04223	1.36275	0.179285	0.380927	-5.20112
ENSG00000113648	magenta	0.0863773	10.0052	1.15355	0.254365	0.470888	-5.44751
ENSG00000113649	blue	-0.297156	7.41721	-2.23871	0.0298204	0.131316	-3.77942
ENSG00000113716	brown	-0.0637336	6.61047	-0.857416	0.395452	0.604504	-5.72959
ENSG00000113719	magenta	0.477288	8.94986	2.70549	0.0093976	0.0656646	-2.79458
ENSG00000113732	magenta	-0.0750412	11.792	-1.3329	0.188823	0.391093	-5.23861
ENSG00000113749	magenta	0.258303	6.13302	1.72938	0.0901326	0.254973	-4.67964
ENSG00000113790	greenyellow	0.273786	3.83459	2.15194	0.0364329	0.147665	-3.94634
ENSG00000113845	greenyellow	-0.0149518	7.74244	-0.173085	0.863309	0.928492	-6.06831
ENSG00000113916	magenta	0.223617	10.5008	1.75707	0.0852482	0.245706	-4.6358
ENSG00000113924	magenta	-0.0639629	5.9841	-0.413864	0.680807	0.82045	-6.00001
ENSG00000113971	blue	-0.214716	5.9797	-1.84804	0.0707286	0.222534	-4.48749
ENSG00000114013	greenyellow	0.250908	6.99465	1.61475	0.112885	0.287733	-4.85461
ENSG00000114054	magenta	0.086563	6.71649	0.694626	0.49062	0.684766	-5.85035
ENSG00000114125	magenta	-0.04036	7.8973	-0.404745	0.687453	0.824869	-6.00362
ENSG00000114126	blue	0.0484041	7.01056	0.387205	0.700306	0.833519	-6.01032
ENSG00000114268	magenta	0.279837	6.7879	2.12583	0.0386603	0.153326	-3.99552
ENSG00000114302	brown	-0.0178563	10.0187	-0.291578	0.771859	0.875854	-6.04168
ENSG00000114388	brown	-0.139234	7.35304	-1.58856	0.118689	0.296334	-4.89308
ENSG00000114391	blue	-0.154559	11.8318	-1.26968	0.210285	0.417155	-5.31545
ENSG00000114423	blue	-0.330539	7.28648	-2.62986	0.0114278	0.0754	-2.96361
ENSG00000114450	greenyellow	0.416228	7.71313	3.99161	0.00022262	0.00904775	0.532503
ENSG00000114503	blue	-0.228143	8.5594	-1.9802	0.0533976	0.188343	-4.26065
ENSG00000114554	brown	0.118582	5.80928	1.77369	0.0824239	0.241531	-4.60919
ENSG00000114573	greenyellow	-0.0406341	9.93778	-0.437498	0.663702	0.806639	-5.99031
ENSG00000114631	brown	0.216805	5.10515	2.71406	0.0091897	0.0645173	-2.77519
ENSG00000114648	magenta	-0.0325591	7.96373	-0.421406	0.67533	0.816738	-5.99698
ENSG00000114656	cyan	0.194812	5.40108	1.15945	0.251976	0.46764	-5.44109
ENSG00000114670	blue	-0.131173	4.26391	-1.24028	0.220867	0.430085	-5.35001
ENSG00000114735	brown	-0.172205	6.46322	-2.33241	0.0238959	0.11544	-3.59327
ENSG00000114738	magenta	0.0555016	10.2717	0.72758	0.470385	0.667245	-5.8279
ENSG00000114739	blue	-0.177178	5.21458	-1.75778	0.0851248	0.245586	-4.63466
ENSG00000114745	magenta	0.00820311	6.49534	0.111531	0.911657	0.951837	-6.07679
ENSG00000114770	blue	-0.0422083	7.27452	-0.293513	0.770389	0.875195	-6.04113
ENSG00000114796	blue	0.0156222	9.72223	0.276667	0.783217	0.883762	-6.04577
ENSG00000114812	brown	-0.335967	5.99411	-2.86155	0.00621564	0.0511808	-2.43498
ENSG00000114841	blue	-0.0545437	7.7904	-0.77126	0.444312	0.64615	-5.79657
ENSG00000114861	blue	-0.299142	8.89147	-3.74293	0.000484058	0.0130755	-0.167488
ENSG00000114867	magenta	0.157179	7.4255	1.01736	0.314054	0.530812	-5.5871
ENSG00000114902	brown	-0.162446	8.96461	-1.80923	0.0766448	0.232962	-4.55155
ENSG00000114948	blue	-0.284283	4.17923	-2.26773	0.0278595	0.125424	-3.72242
ENSG00000114993	magenta	0.0847795	5.4287	1.04649	0.300548	0.516343	-5.55865
ENSG00000114999	blue	0.11742	7.70403	1.79665	0.0786502	0.235466	-4.57207
ENSG00000115020	blue	-0.0118843	6.90525	-0.146227	0.884351	0.938815	-6.07246
ENSG00000115042	brown	-0.215385	6.90651	-1.81989	0.0749799	0.230735	-4.53408
ENSG00000115084	greenyellow	0.0311883	6.76035	0.308032	0.759384	0.869718	-6.03691
ENSG00000115085	brown	-0.209298	6.75099	-1.90717	0.0624596	0.206294	-4.38765
ENSG00000115107	magenta	0.117663	4.48508	1.04972	0.299075	0.515726	-5.55545
ENSG00000115112	magenta	0.150983	4.38501	1.55699	0.126007	0.307725	-4.93872
ENSG00000115155	brown	0.0880986	3.38755	1.64733	0.105986	0.280477	-4.80596
ENSG00000115207	magenta	-0.118087	8.22376	-1.28329	0.205517	0.412525	-5.29921
ENSG00000115211	brown	-0.183419	6.86528	-1.9547	0.0564235	0.194821	-4.30545
ENSG00000115257	blue	0.0954682	5.06409	1.16027	0.251647	0.467419	-5.4402
ENSG00000115271	greenyellow	0.093531	11.1085	1.01786	0.313821	0.530812	-5.58663
ENSG00000115310	cyan	0.029087	11.9553	0.336133	0.738227	0.85553	-6.02816
ENSG00000115317	brown	0.0390597	7.1022	0.619164	0.53872	0.72144	-5.89792
ENSG00000115318	magenta	0.392844	6.20553	4.70168	2.19e-05	0.00362694	2.63639
ENSG00000115339	greenyellow	0.335663	6.73327	3.02218	0.00400835	0.0393725	-2.05039
ENSG00000115368	blue	-0.22277	6.48643	-1.88724	0.0651492	0.211902	-4.4216
ENSG00000115392	greenyellow	0.329984	6.69067	2.40431	0.0200886	0.103963	-3.44638
ENSG00000115415	greenyellow	0.79629	9.77869	5.23959	3.5e-06	0.00189365	4.30483
ENSG00000115423	blue	-0.0596819	5.20406	-0.730617	0.468545	0.665914	-5.82578
ENSG00000115457	magenta	0.0464628	4.22665	0.684939	0.496658	0.690832	-5.85676
ENSG00000115459	blue	0.18602	4.78831	2.7866	0.00759283	0.0577942	-2.60945
ENSG00000115468	brown	0.125854	2.74792	1.70821	0.0940229	0.262128	-4.71276
ENSG00000115525	greenyellow	-0.0563094	8.45284	-0.503966	0.616578	0.777081	-5.96015
ENSG00000115526	brown	-0.0630689	5.2242	-0.604806	0.548141	0.727243	-5.90636
ENSG00000115590	magenta	0.316989	9.15362	1.05596	0.296245	0.513846	-5.54924
ENSG00000115641	brown	0.0960449	4.14917	0.916278	0.364077	0.576021	-5.67987
ENSG00000115677	magenta	0.203625	7.62046	1.48653	0.143642	0.334552	-5.03757
ENSG00000115685	magenta	-0.0626461	8.86981	-0.646332	0.521126	0.709462	-5.88141
ENSG00000115687	blue	-0.828583	6.82612	-3.67908	0.000588787	0.013565	-0.343463
ENSG00000115760	blue	-0.178576	8.45218	-1.98571	0.0527618	0.186832	-4.2509
ENSG00000115762	cyan	0.0203948	8.62232	0.221699	0.825483	0.906068	-6.05902
ENSG00000115816	blue	-0.174694	9.31686	-1.59128	0.118076	0.295523	-4.88911
ENSG00000115828	cyan	0.181642	9.73418	1.46246	0.150097	0.342891	-5.0704
ENSG00000115919	greenyellow	0.300764	8.05875	2.07254	0.0435786	0.165427	-4.09434
ENSG00000115956	cyan	0.21117	9.99502	2.4585	0.0175896	0.0964118	-3.33339
ENSG00000115977	blue	-0.461718	9.83009	-4.23637	0.000101634	0.00652521	1.24185
ENSG00000116106	blue	-0.620246	6.81274	-3.82647	0.000373777	0.0115334	0.0651595
ENSG00000116128	brown	-0.273284	4.22603	-2.91227	0.00541931	0.0472589	-2.31509
ENSG00000116133	brown	0.0209763	4.23809	0.176885	0.860339	0.927267	-6.06767
ENSG00000116157	brown	-0.406413	5.40387	-3.09973	0.00322848	0.0348834	-1.85973
ENSG00000116198	brown	-0.427826	7.198	-3.57422	0.000809511	0.0153485	-0.628974
ENSG00000116212	magenta	0.0136485	5.61476	0.149955	0.881425	0.937731	-6.07193
ENSG00000116237	magenta	0.0399045	6.47458	0.442264	0.660274	0.804659	-5.98829
ENSG00000116251	blue	-0.197512	12.4474	-2.1449	0.0370218	0.148918	-3.95964
ENSG00000116288	magenta	-0.194503	10.3672	-2.37271	0.0216892	0.108692	-3.51138
ENSG00000116337	magenta	-0.0512998	9.18376	-0.416764	0.678699	0.819024	-5.99885
ENSG00000116478	brown	-0.19971	9.59487	-2.16275	0.0355444	0.145933	-3.92584
ENSG00000116514	magenta	0.204623	9.13722	1.67746	0.0999173	0.27089	-4.7602
ENSG00000116539	blue	-0.133752	8.72787	-1.68809	0.097847	0.2679	-4.74389
ENSG00000116560	blue	-0.209172	11.4322	-2.78261	0.00767361	0.0581452	-2.61865
ENSG00000116641	blue	-0.0782554	4.14528	-0.798723	0.428364	0.631775	-5.77597
ENSG00000116661	brown	-0.0136963	5.52458	-0.209209	0.835166	0.911053	-6.06163
ENSG00000116663	magenta	0.730689	5.1448	3.27308	0.00197015	0.0264684	-1.42243
ENSG00000116678	blue	0.0611926	3.11541	0.671221	0.505279	0.697202	-5.86568
ENSG00000116688	magenta	0.257222	8.61831	1.95357	0.0565615	0.195028	-4.30743
ENSG00000116698	blue	-0.0207475	9.9714	-0.319473	0.750747	0.864969	-6.03344
ENSG00000116701	magenta	0.0583447	12.0697	0.919204	0.36256	0.574442	-5.67732
ENSG00000116717	blue	0.236333	7.54736	1.8435	0.0714006	0.223695	-4.49505
ENSG00000116729	magenta	-0.281318	7.45395	-1.26448	0.212131	0.419879	-5.32163
ENSG00000116731	blue	-0.106399	9.86044	-1.53326	0.131742	0.315128	-4.97248
ENSG00000116741	greenyellow	-0.0161111	12.3537	-0.252698	0.801575	0.892878	-6.05191
ENSG00000116771	blue	-0.714768	5.87847	-3.84216	0.000355957	0.0112107	0.109157
ENSG00000116793	greenyellow	0.294323	6.68408	2.10619	0.0404129	0.157596	-4.03217
ENSG00000116819	brown	-0.135676	5.93699	-1.85118	0.0702669	0.221869	-4.48226
ENSG00000116824	blue	-0.483298	8.10674	-2.77444	0.00784139	0.0586779	-2.63746
ENSG00000116852	brown	-0.00938214	7.49276	-0.103373	0.918095	0.955406	-6.07764
ENSG00000116898	magenta	-0.0207706	8.33952	-0.254229	0.800399	0.892339	-6.05154
ENSG00000116922	blue	-0.134382	3.09891	-1.2618	0.213086	0.42075	-5.3248
ENSG00000116962	magenta	-0.0353041	4.77939	-0.164106	0.870333	0.931074	-6.06978
ENSG00000116983	blue	0.0770864	5.35134	0.790807	0.432925	0.636277	-5.78198
ENSG00000116984	blue	-0.411486	6.81421	-2.69391	0.00968525	0.067145	-2.82068
ENSG00000116990	magenta	0.138626	7.37861	0.835326	0.40765	0.614876	-5.74742
ENSG00000116991	cyan	0.179483	7.12968	0.806595	0.423857	0.629765	-5.76993
ENSG00000117009	greenyellow	0.140989	6.08168	0.827225	0.412181	0.618669	-5.75384
ENSG00000117010	blue	0.202754	4.03844	1.38135	0.173533	0.372999	-5.17738
ENSG00000117090	blue	-0.344732	5.88353	-1.95878	0.0559297	0.194006	-4.29831
ENSG00000117115	magenta	0.138523	10.7447	0.899652	0.372772	0.583705	-5.69424
ENSG00000117118	magenta	0.0640248	8.09331	0.579936	0.564656	0.737883	-5.92052
ENSG00000117143	blue	-0.397895	6.04903	-2.62429	0.011592	0.0759654	-2.97591
ENSG00000117151	greenyellow	0.149077	8.62154	1.32933	0.189987	0.392534	-5.24304
ENSG00000117174	blue	-0.414348	5.92663	-2.67644	0.0101347	0.0693919	-2.85992
ENSG00000117228	greenyellow	1.17335	10.1097	5.26996	3.15e-06	0.00189365	4.40035
ENSG00000117266	magenta	0.0478496	4.50497	0.517544	0.60714	0.770447	-5.95347
ENSG00000117281	blue	-0.381931	6.68994	-2.51641	0.0152328	0.0893794	-3.21053
ENSG00000117305	magenta	0.132478	7.5357	1.66578	0.102235	0.275152	-4.77802
ENSG00000117385	magenta	0.0785549	4.93231	1.07282	0.288686	0.504887	-5.53227
ENSG00000117425	brown	0.0253443	4.48926	0.351437	0.72679	0.850418	-6.02308
ENSG00000117450	cyan	-0.140561	9.24397	-1.07304	0.288589	0.504887	-5.53205
ENSG00000117461	greenyellow	0.17129	4.42808	1.35498	0.181731	0.382574	-5.21096
ENSG00000117479	blue	0.121995	5.209	1.45721	0.151533	0.344138	-5.07748
ENSG00000117480	magenta	0.229531	5.27059	2.91067	0.0054429	0.0473244	-2.3189
[truncated: 3,240 more rows]

## Sheet: Table S3C
UIC STAR Cohort
[truncated: 4,431 more rows]

## Sheet: Table S4A
Magenta Module Significant Gene Ontology Terms
[truncated: 588 more rows]

[truncated: 9 more sheets: Table S4B, Table S5A, Table S5B, Table S6, Table S7A, Table S7B, Table S7C, Table S7D, Table S7E]
